# Supplementary material for: Aptamer-Based Imaging of Polyisoprenoids in the Malaria Parasite
Source: Molecules. 2023 Dec 28;29(1):178. doi: 10.3390/molecules29010178 (PMC10780415; doi:10.3390/molecules29010178)
Supplement: Supplementary file 1 [file molecules-29-00178-s001.zip]

Archive with 2 entries (2 files):
- molecules-2773587-Supplementary Materials.pdf
- molecules-2773587-Supplementary_Tables.xlsx
