# Supplementary material for: Aptamer-Based Imaging of Polyisoprenoids in the Malaria Parasite
Source: Molecules. 2023 Dec 28;29(1):178. doi: 10.3390/molecules29010178 (PMC10780415; doi:10.3390/molecules29010178)
Supplement: Supplementary file 1 [file molecules-29-00178-s001.zip › molecules-2773587-Supplementary_Tables.xlsx]

## Sheet: Supp Table S1
Supplementary Table S1: frequency of the different families. Families are composed of sequences clustered using a Levenshtein distance of 6. The random region of the most abundant sequence of the family is presented in the table. The frequency of each family in different rounds (i.e., the sum of the frequencies of each sequence in the family) is expressed as a percentage of the library.
		rounds	R00	R04	R05	R06	R09	R10
			Start library	Positive	Negative	Positive	Negative	Positive
		Total sequencing reads analysed	2335655	881800	1627039	2149542	1377555	1465598
Size	Sequence	family
34	ATGTCGACTGGCGTTGGGAAATGCCGCTTAGTGG	1	0.00192665	0.01066	0.00964944	2.86503	5.27768	13.919
36	GTCGAAAGGTTTTGGGAAAGCACCTCAGTTCTTGAG	2	0	0.0231345	0.00239699	0.0013026	0.00994516	0.0396425
31	AGATCGGAAGAGCACACGTCTGAACTCCAGT	3	0	0.0792697	0.00178238	0.000139565	0.0277303	0.0249727
35	GTCACGACGACGTCTCGTATGCCGTCTTCTGCTTG	4	0	0.0545475	0	0	0.0346992	0.0429859
34	ACTAACCATGCTCATCATGTGGTTCCGTATTAGG	5	0	0	0	9.30431e-05	0	0.00293396
34	GTGTCGTGTCTTGACTATCAAGCTAGTCTCTTTT	6	0	0.00215468	0	0	0.000508147	0.00545852
34	TCTCGTCACATGCGGGGATTCTTCGTTGGCGCTC	7	0	0	0.000122923	0.000186086	0	0.00266103
34	GGGCAGCAAGCAATACTTTATGTTTTAGTTATGT	8	0	0	0	0	0	0.0025928
34	TTGTCTCCTTTGGCTGTTATGCTCGTCTCTGCTG	9	0	0	0	0	7.25924e-05	0.0025928
34	ATGTTTGTTTGATACATGCATTATCCTTTCCTTT	10	0	0	0	0	0.000145185	0.00252457
34	CTTGAGTTTTCGTTTTTTACTTCGTTTGGCACTG	11	0	0	0	0	0.000435554	0.0023881
34	CACGTCTAGCTTATGGTTTATTCTTTGCCATGTT	12	0	0	0.000184384	4.65215e-05	0	0.00225164
34	CATTGTTCAGCGTTCATGGGGCTTGGGCGCGTTC	13	0	0	0.000122923	0.000139565	0.000435554	0.00225164
34	TATTGCCTTAGATTGTCACTTTAGCATTGTTTTA	14	0	0	0	4.65215e-05	0	0.00225164
35	AATCCCATGAGTGATTTCAGTCGCTACTGTGGACG	15	0	0	0	0	0	0.00218341
34	ATAAGATCTTAGGCTTCCTCAGTGTTGATTCCCA	16	0	0	0	0	0	0.00218341
34	ATCTTTTTGGGTTTGTCTATCGCGGTGTTCCTGG	17	0	0	0	0.000139565	0.000217777	0.00218341
34	CGTTTATTAGCTGAAATGTACGCTAGAGTGCTTA	18	0	0	0	0	0	0.00218341
34	CTGTTTGTTGTTATCAGTTGGGTTATCGCCTATG	19	0	0	0	4.65215e-05	7.25924e-05	0.00218341
34	GCCAAGACAACTTGGATGCTGCTTCGCTTCGATA	20	0	0	0	9.30431e-05	0	0.00218341
34	CCGCTTAGCTTCTTATGTACCCATTTACGTTCAT	21	0	0	0	0	0	0.00211518
34	GAGTTTGTTTAGTTTGAACTAGAGAGCATATCCG	22	0	0	6.14613e-05	0	0	0.00211518
34	TGTCTATGGCCCACTCAGTGTCGGGATCTTTATA	23	0	0	0	0	0	0.00211518
34	TTTATGGTGCGTCTCGGTTTGTTTATATAAACTG	24	0	0	0	0	0	0.00211518
34	AAGCCTATCAATTCCTTGTAGCTGTTCCTTCTGA	25	0	0	0	0	0	0.00204695
34	GTTGGCATTACGTTATCCTGTCTTCTGTAAAGAT	26	0	0	0	0	0	0.00204695
34	AAAGTGGTTGCTTTACAATGGTTTAGACTTGGTT	27	0	0	0	0	0	0.00197871
34	AGATAATTTTTGCTCATAGCGTTGTTCGCTGCCT	28	0	0	6.14613e-05	4.65215e-05	0.000145185	0.00197871
34	AGGATTTCTTGGTGAGACACATGCGCGTTGGAGC	29	0	0	0	4.65215e-05	0	0.00197871
34	ATAGTTCTATTCAGGTGAGTTACTGGCTGTCCTG	30	0	0	0	0	0	0.00197871
34	ATGGTTAATCTTTTGGTACACTCATCATTGCTGT	31	0	0	0	0	0	0.00197871
34	ATGTAGGGTCTTCCGTCGGGAAACGAATCAGCTG	32	0	0	0	0	0	0.00197871
35	CAAGCAGAAGACGACATCTCGTATGCCGTCTTCTG	33	0	0.000453618	0	0	7.25924e-05	0.00484444
34	CCATTTTAAGTCGGAAGACAGGGGGCAAAGCTGG	34	0	0	0	0	0	0.00197871
34	CTACACGGTTTCGTGATTCGCAGTCTCTCTTGTG	35	0	0	6.14613e-05	4.65215e-05	0.000217777	0.00197871
34	CTCGACGGACCGTCTTTGTGTTGTCTGCGGCATG	36	0	0	0	0.000139565	0	0.00197871
34	CTGTGTTCTCTTTGCTTTCTGTTTTCGTTTTCTT	37	0	0	0.000245845	4.65215e-05	0.00108889	0.00197871
34	GAGGTATTTCGTGTGTTTAAATTTTTGTTCTTTA	38	0	0	0	4.65215e-05	0	0.00197871
34	GATGGTCCACTTAAGCAAACACCTTATATCTAAG	39	0	0	0	0	0	0.00197871
34	GTGCCTTGATATGTTCAGGTCGTCAAATGCTGTT	40	0	0.000340213	0	4.65215e-05	0	0.00197871
34	TACCTACGATGATTGTCTGTCTCACGCTTAGTCT	41	0	0	0	0	0	0.00197871
34	TCATGTGTTTGATCGTATCTGGCGTACTGGATGA	42	0	0	0	0.000139565	0	0.00197871
34	TTATTGACACGCTTGGTTGTTGAACTTTTGTTAG	43	0	0	0	0	0	0.00197871
34	TTGGGGAAGTCTCCTTCATTGGTTGGGATTGGGG	44	0	0	6.14613e-05	4.65215e-05	0.00029037	0.00197871
34	TTGTTTTCTTTTAATGTTTGTACTCGTCGATCTT	45	0	0	6.14613e-05	0	0.000145185	0.00197871
34	TTTAGCGTTTGGTTTCCATTACCTTCGGGCGCTG	46	0	0	6.14613e-05	0.000325651	0.000145185	0.00197871
34	TTTATGCTGTTCCCGTACCAGTTTCACATTCAAT	47	0	0	0	0	0	0.00197871
34	ATCTGTTGTTTCTTATCTTTGGTGCAAAGACGCA	48	0	0	0	4.65215e-05	0	0.00191048
34	ATTGCAATGAGGTCGGTAACACTTGTATCACTTA	49	0	0	0	0	0	0.00191048
34	ATTTTGACTTAAGTAAGTCTGTGCACAGTATGTT	50	0	0	0	0	0	0.00191048
34	CTCTTCTTATCCGTCTATTTGTCCTAGAGGCTTT	51	0	0	0	0	0	0.00191048
34	GCTGGATCTATCGCCTACTAAGTCTCTTTTATGT	52	0	0	0	0	0	0.00191048
34	GTCAATCGATAGCGCTGGTCTATATACTTTGCTC	53	0	0	0	0	0	0.00191048
34	GTCTGTTAGGCTCCATTGATGGTTCAGGGATATT	54	0	0.000113404	0	4.65215e-05	0	0.00191048
34	GTGCACGGTTTGTATTGTATACGTACTTCTATAT	55	0	0	0	0	0	0.00191048
34	GTTTATCTTTTCTTAGGTATCGCGAATCCTCTAG	56	0	0	0	4.65215e-05	0.000580739	0.00191048
34	TAATGTTTCTGATTCTTAGCTCCATCCCTCGATG	57	0	0	0	4.65215e-05	0	0.00191048
34	TCCCTGGTGCTAGTTCTGTGCATTGAGCCGCTCC	58	0	0	0.000122923	0.000232608	0.000145185	0.00191048
34	TGGAGAAGTAATTTTAGGCTGGTGTAGGCGCATA	59	0	0	0	0	0	0.00191048
34	TTTGTCTGCCATTCGCCGTATACTGGCTTGCTGC	60	0	0.000113404	0	0.000279129	7.25924e-05	0.00191048
34	CATAACCCATTCTGGATAGACTGTTCTTATCGGG	61	0	0	0	0	0.0018874	0
34	AGTCATCCGGCATTAGGGTGTTAGATTTTGCTTT	62	0	0	0.000122923	0	0	0.00184225
34	ATAACTCCTAAAGTCAGAATCTGTCTCTTTGTAC	63	0	0	0	0	0	0.00184225
34	ATAGTGGCTATCACAGATTGTCATCTAGCTCTTG	64	0	0	6.14613e-05	9.30431e-05	0.000145185	0.00184225
34	ATTGATCGATGTATTGCGTGGGCGTAACCGGCCT	65	0	0	0	0	0	0.00184225
34	ATTTTGCTTTAAGTTGGGGCGAGTCTCGCAGTCT	66	0	0	0	0	0	0.00184225
34	CAGGCTACCCCAGTGCTTCCGGTCAGGGCCCGAC	67	0	0	0	0	0	0.00184225
34	CCTTGTTAATACCCATCGGATGATCCTCCAGTAA	68	0	0	0	0	0	0.00184225
34	CTTGTCATTTGGTGTTACATTCGGGTCTACGTCA	69	0	0	0	0	0	0.00184225
34	CTTTCTGTCAAGTCCTGTCACAATTATTGTTGTC	70	0	0	0.000122923	0	0	0.00184225
34	GTACGGTTTGTACTTCCACACGGGCGCGCGATTG	71	0	0	0	0	0	0.00184225
34	TACGTTTAGTATACTCCCTATGCATCTTTTTTGG	72	0	0	0	4.65215e-05	0	0.00184225
34	TATACTTAGGCGTTCCTAACTTCTCCATGGCTCC	73	0	0	0	0	0	0.00184225
34	TCCGGAGTATTACATGTCTTGGATTTCGGATCTA	74	0	0	0	9.30431e-05	0	0.00184225
34	TCCTTTCTTACCTGCCAGACAGTCAATGGCTTTC	75	0	0	0	0	0	0.00184225
34	TCTGTTTTGACTTGGTGGTCGACGAGTACTGCTG	76	0	0.000793831	0	0.000279129	0.000217777	0.00184225
34	TCTTCTACGAGCGTCCCGCGGTTTTGGAGAGTAG	77	0	0	0	0	0	0.00184225
34	TGTGGCCAACAGCATGCAGCCTCATCCTTGGCTC	78	0	0	0	0	0	0.00184225
34	TGTTAGTGGGGACTTAGGTCTGGCACTTACTGTG	79	0	0	0	0.000186086	0.000145185	0.00184225
34	TTCGCTTCGTCCGGGGATCGTCGCTCCCAGCCTG	80	0	0	0	0.000325651	0.000217777	0.00184225
34	TTTTGTAAATCATTGCACGGTTCGTTTTTTGGTT	81	0	0	0	0	0	0.00184225
34	CATTTTAGACGACTTTCACCGTAATTTTCGGAGG	82	0	0.00181447	0	0	0	0
34	ACGCTCGTTGACTACTCCTTACTTCCCATGTCGT	83	0	0	0	0	0	0.00177402
34	ATCAATCCGACTTCTGCTCACCTATCCGCCTAAA	84	0	0	0	0	0	0.00177402
34	ATCGGGTATCCAGGGCTGATGCCGTGACACACGT	85	0	0	0	4.65215e-05	0	0.00177402
34	ATTAGACTGACGTTTTACTTCATACCTTTACTTA	86	0	0	0	0	0	0.00177402
34	CACAGTAGTGCTTTATCTTACTTGACGTGGAATT	87	0	0	0	0	0	0.00177402
35	CCAGAGAGGTCAGACATCGGGCACGTGTCGTGCGG	88	0	0	0	0	0	0.00177402
34	CCTCATATGCTTTTCCTTACGGTGGATGTGCATT	89	0	0	0	0	0	0.00177402
34	CTGTGCTTTCTGTTTAGGTTTGTTTTTCTCCGAC	90	0	0	0	0	0	0.00177402
34	GAAACTCATGGATCTTTACTTATACGCTTGATTG	91	0	0	0	0	0	0.00177402
35	GCGTGGGCTTGTTTAGAAGGAAGAGCGTGGATCGA	92	0	0	0	0	0	0.00177402
34	GCTTTCTAGACCTTTTGAGATCCTGGTTCAGTTA	93	0	0	0	0	0	0.00177402
34	GGACACATTACGAGCGTTGATGTCTTAGCTGTTA	94	0	0	0	0	0	0.00177402
34	GGGGTTTCCGACACGGTTCGTCGATTCATGCTGG	95	0	0	0	0	0	0.00177402
34	GGTGTATAAGTATAACTGTACTTACTCGCACTGT	96	0	0	0	0	0	0.00177402
34	GTGTTTCTTTTATCGTTTGTTAGGCAGCTTGTCG	97	0	0	0	4.65215e-05	7.25924e-05	0.00177402
34	GTTCTTATTTTTGGTGCGTAGTCAATTCTGCGTG	98	0	0	6.14613e-05	4.65215e-05	0	0.00177402
34	GTTTCTTGTTTTATGTGGTACTTTCTACCGTGGG	99	0	0	0.000122923	4.65215e-05	0	0.00177402
33	GTTTTCTATTTTTGTTCGGATTCTCTCGTCTGG	100	0	0	0	4.65215e-05	0	0.00177402
34	TAATAGTTCGGAAGATAGTGCCTCATCTTCAATG	101	0	0	0	0	0	0.00177402
34	TAGTTAGTTAATTGGTGCTACACACTCCTGCCTT	102	0	0	0	0	0	0.00177402
34	TAGTTTAGGATTTCTTTGTGATCCCTAGTTGAAC	103	0	0	0	0	0	0.00177402
34	TATACTAAGCAGGCGGAATGGGACCTGAAGACGA	104	0	0	0.000122923	0	0	0.00177402
34	TATGTATTTTTGTGAGTGTTTGTGGTTTCATTCG	105	0	0	0	0	0	0.00177402
34	TCAGGAGTAGTTCGATATAACCAGGTTATATGTT	106	0	0	0	0	0	0.00177402
34	TCGTCTATCGGTTTTATTCGTTCCTTTTAGATTT	107	0	0	0	0	0	0.00177402
34	TCTTCGTACTCCTTTTGTATAGTTCAGCCTGCTG	108	0	0	0	0	0	0.00177402
34	TGTGATCCGTGAGTCGCAACTCGGCTTCGTGGGA	109	0	0	0	0	0	0.00177402
34	TTATCTCACGATACGTCCTAGGGTTGTTCTTTTT	110	0	0	0	0	0	0.00177402
34	TTGGGGTATTTTGACTTACCGGTTATTTCACGTG	111	0	0	6.14613e-05	0	0	0.00177402
34	TTGTTTTTGTTTTGTGAACAATCCTTATCTATCG	112	0	0	0	0	0	0.00177402
34	TTTGTCATTGGACGTTTAACCTTTAAGTCCTCAT	113	0	0	0	0	0	0.00177402
34	TTTGTTCCTGATCGATGCCTTCTGGATTTGTCGT	114	0	0.000113404	0	0.000139565	0	0.00177402
34	TTTTCAGCCTTGTGTTTTTCCAATTTGGTGAGTG	115	0	0	0	0	7.25924e-05	0.00177402
34	TTTTGTACTTCTGGTAGGTCTTGGTTGGCGTGTC	116	0	0	0	0.000139565	0	0.00177402
34	CGACGATCGCCTTGTGCTATCGTGTCGGGCGCTG	117	0	0	0	0.000139565	0.00174222	0.000409389
34	ACGTTCTGGGTCTACTTCTCGTTATCTTAGCTTA	118	0	0	0	0	7.25924e-05	0.00170579
34	ACTTCGTGTCGAAGTATACGGTCATAAAATAGAG	119	0	0	0	0	0	0.00170579
34	AGTCTTCGCTGATTACTGTGTCTTCGACGGGGTC	120	0	0	0	9.30431e-05	0	0.00170579
34	AGTTCAGACTTTCTTCTGTCTCTCTGATTCGGTG	121	0	0	6.14613e-05	4.65215e-05	0	0.00170579
34	ATCGTAACGACCGGCTGGTCTAATATACAATCAT	122	0	0	0	0	0	0.00170579
34	ATGTAACTTATGAGGCATTCACTGTTGCATCGTT	123	0	0	0	0.000139565	0	0.00170579
34	ATGTTAAGTTGTTCAGTTGTTTTCCACGGTTCTG	124	0	0	0	0	0	0.00170579
33	ATGTTTTCCTCATTTTAGGAACCTGAGGGGTAG	125	0	0	0	0	0	0.00170579
34	ATTTAGTTGGCAGTTCTTCGTCTCGGCACTCCGT	126	0	0	0	4.65215e-05	0	0.00170579
34	ATTTGTATGATATTGTTGTTTCCATCTTACGATA	127	0	0	0	0	0	0.00170579
34	CCTTATTGATGCATTCCTTTTGGTCTCTCTTTCT	128	0	0	0	0	0	0.00170579
34	CGAACATTTGTCGTCGATTAGCTTGCACGCGGTG	129	0	0	0	0.000139565	0	0.00170579
34	CTAATCGTCCTTTTCATTCCTGTGTGGTCGACAT	130	0	0	0	0.000325651	0.000217777	0.00170579
34	CTCACTACTCGATTCGTGCTTTCTAAACGCTATT	131	0	0	0	0	0	0.00170579
34	CTCGGGGGTCCTAACGACCGTTCTCTCTCGGCTC	132	0	0	0.000184384	4.65215e-05	0	0.00170579
34	CTGTGTCAGATAAGGTACGCTCGGTTTTTTATTT	133	0	0	6.14613e-05	0	0	0.00170579
34	GACGACCTCGTTGTGTCCTCGTGGTCTTCTGTTG	134	0	0	0.000122923	0.000139565	0.000653331	0.00170579
34	GACTAGAGGCTGGTAGTTGTTGTGATTGGTGGGT	135	0	0	0	0	0	0.00170579
34	GATTATTGCCCTTGCTCGTTCCTAGTATTTTGTT	136	0	0	0	0	0	0.00170579
34	GCAATTGGTAATTGCTTGTGGCCCAGACTATCTG	137	0	0	0	0	0.000217777	0.00170579
34	GCACGGAAAGGCCAGATTGATTGGTGGGGTGCTC	138	0	0	6.14613e-05	0	0	0.00170579
34	GCTATTCGCAGAGTTAATATCGTTTATCACTTTT	139	0	0	0	0	0	0.00170579
34	GGATTATGTGGTTATGAACCTTTTAATGTCAATC	140	0	0	0	0	0	0.00170579
34	GGCTGTAGTTACGTAGACATCATTCTATTGCTGT	141	0	0	0	0	0	0.00170579
34	GGCTTGATTGATCTTGGTTTACTTCATTACGAGG	142	0	0	6.14613e-05	0	0	0.00170579
34	GGTGTTGCGCTTCGTCCTGCTGGGTTCTCGTGTG	143	0	0	6.14613e-05	0.000139565	0	0.00170579
34	GTATACTACTAGACTTATCCGACATGCTACGTGA	144	0	0	0	0	0	0.00170579
33	GTATTCGATCACTGGGTGTCTACATTGCGCTCC	145	0	0	6.14613e-05	0.000139565	0	0.00170579
34	GTCAGTACAGTAGGGGTGTTCTGGAGGTGCTTAG	146	0	0	0	0	0	0.00170579
34	GTCCATCGGGTCACTTCTGTGTGGATGGGTTCAT	147	4.28145e-05	0	6.14613e-05	0	0	0.00170579
34	GTTCTATCCAAGAACTAAGACTCTTTCGACAATT	148	0	0	0	0	0	0.00170579
33	GTTGCTATGGCCGTTGCCCGTATTCCCGGCTTG	149	0	0	0	0	0	0.00170579
34	TAAACGTCACTTTAAGATAGAGGATTCAGCTATG	150	0	0	0	0	0	0.00170579
34	TAGTGACTGACGCACTGTCTGGGTTTCGGGCTGG	151	0	0	0.000122923	0.000372172	0	0.00170579
34	TATAAGTCTGCTGCATCAGCTTCCTCCGTTACTG	152	0	0	0	0.000139565	0.000362962	0.00170579
34	TATTCTTAGCTTACGACACTACTTCACGCTTATC	153	0	0	6.14613e-05	9.30431e-05	0.000145185	0.00170579
34	TCGCTCTTCGGGAATCATTTGTTAGTTCACCTTG	154	0	0	0	0	0	0.00170579
34	TCGTAACGAGGTAGGAGAGGTGTATGCAACGCTG	155	0	0	0	0	0	0.00170579
34	TGCCCTCTCTGTGCAATGTTCATCACTGAATGAG	156	0	0	0	0	0	0.00170579
34	TGGCATTGGTCCGGTCAGTGTCGAGCTTGCTACG	157	0	0	0	4.65215e-05	0	0.00170579
34	TGTTTTATCTATTTTGGTGGTGTCTCATACGATT	158	0	0	0	0	0	0.00170579
34	TTAGTCGAGCCTAGATTTTTGTTTTCGATCGTTC	159	0	0	0	0	0	0.00170579
34	TTCTACGGTTTGAAAATTGGAGCTAGCCTGGCGG	160	0	0	0	0	7.25924e-05	0.00170579
34	TTGGGGCCTTGAACGTCTCTATCGTTTGTTCGGG	161	0	0	6.14613e-05	0.000139565	0.000217777	0.00170579
34	TTGGTGATAGGTTCTTTTGCGTTCCCTGCGTTCT	162	0	0	0	0	0	0.00170579
34	AAACTGTTGTAGTAGGTTTGGACCGAATTCCCGG	163	0	0	0	0	0	0.00163756
34	AATCGCTCGTTATAGATCTGCGATTCTCCGATTT	164	0	0	0.000122923	9.30431e-05	0.000145185	0.00163756
34	AGCATAGCGGTTGAGACCGCCTCTGGGCTACTGG	165	0	0	0	0	0	0.00163756
33	AGGATTGCTGACGTATCAGGCTTGCTACGCAAT	166	0	0	0	4.65215e-05	0	0.00163756
34	ATGGCTTGGACATATCTTGTCTCCGGATATCTGC	167	0	0	0	0.000139565	0	0.00163756
34	ATTGACTAGGGATATACTGTCTAGAGCTGTTCCA	168	0	0	0	0	0	0.00163756
34	ATTGTGTCATCTTATGAATTGTCGTTCTGGGATC	169	0	0	0	0	0	0.00163756
33	ATTTGCAGTCACTTTTGGTTACTGTGTCGCATC	170	0	0	0	0	0	0.00163756
34	CACTTCTGTGCCTCATTAGTAGAGTCTCTTAGGC	171	0	0	0	0	0	0.00163756
34	CGTTTTTTCACTGACTAGACATTGTCTCCGCTGT	172	0	0	0	0	0	0.00163756
34	CTAGCGAGTATAACTTCGCTCATACTGGTTCGTA	173	0	0	0	0	0	0.00163756
34	CTTGAGTTATTCTTTTCTCCGACAACATCGTATG	174	0	0	0	0	0	0.00163756
34	CTTTCTTCTACTTTCTTCTTGAGCGTTGGTTCGG	175	0	0	0	0	7.25924e-05	0.00163756
34	GAAGAGCTTCTTATCTCAGATCGGGACTTGTGAA	176	0	0	0	0	0	0.00163756
34	GAATTCTTACGGTTTGTTCCAGCGCTGCGTGTCG	177	0	0	0	0	0	0.00163756
34	GATATATGTGTGTTTGTCTCCAACTTTGCTGGAG	178	0	0	0	0	0	0.00163756
34	GCGTTATCTTGCTACAGGGCAGACCTCTATGTTA	179	0	0	0	0	0	0.00163756
34	GCTATAGCTGATCACGTTCATCATATGCCCATTT	180	0	0	0	0	0	0.00163756
34	GCTGAGGGCTCGGCGTATTTTGGGTTAGCTGGGA	181	0	0	0	0	0	0.00163756
34	GGCAGTGCTGAATTATATTTTGGCTCTCTTTTGT	182	0	0	0	0	0	0.00163756
34	GGTTCTTTGAGTAGAACGCCGACCGTGGCTGCCG	183	0	0	0	0	0	0.00163756
34	GTTGAGTGGGTCGTACCCGACTATCTGCTGCGTG	184	0	0	6.14613e-05	9.30431e-05	0	0.00163756
34	GTTGATCATCATAATATCGGAAATGACCCATTTT	185	0	0	0	0	0	0.00163756
34	GTTGTTGGCTATGTTGTGTTAGGTATTGGCGTGC	186	0	0	0	4.65215e-05	0	0.00163756
34	TAATCAGCCATGATTGCGGATCTAGTCGTCCCTT	187	0	0	0	0	0	0.00163756
34	TACTTTTTCTAGTGATTGGCAATCCAGTTTGCAT	188	0	0	0	0	0	0.00163756
33	TATAGTCGAATCCAATTAAACGTTGGACCTGTT	189	0	0	0	0	0	0.00163756
34	TATTCTACCTTAGGATGTCATATGTCGTCCGTTA	190	0	0	0	0	0	0.00163756
34	TATTTTACGTTAGGTTCATCATCGGCGCTGGGGG	191	0	0	0	0	0	0.00163756
34	TCATCGATACTCTATCTACTTCTGTTCAATCTTC	192	0	0	0	0	7.25924e-05	0.00163756
33	TCTTAATATTGCGTACGTGTATGTAAGGTTACC	193	0	0	0	0	0	0.00163756
34	TGAACGTCACGCCTTTCCAGTGGTTGGGGCGCTG	194	0	0	0	0	0	0.00163756
34	TGCTATGACTCTTGTATCCTATCTCGTGTTTGTC	195	0	0	0	4.65215e-05	0	0.00163756
34	TGGTTCTTTTGAGTCCTCGTGTCTCCTTTTGTGT	196	0	0	6.14613e-05	0	0	0.00163756
34	TGTCAGTGCGGCTAGTCCTTCAGCTGGTGAGTGG	197	0	0	0	0	7.25924e-05	0.00163756
34	TGTTAATTGTTTTACCCTTGTCACCGCAATGTAT	198	0	0	0	0	0	0.00163756
34	TTAACGTTTCTTATTCGTTTTTACTGTTGCTAGG	199	0	0	0.000245845	0	0	0.00163756
34	TTATCTTTTATTTGCAGTACGCTATTCTCTGCTT	200	0	0	0	9.30431e-05	0.000217777	0.00163756
34	TTCAGAAAGTTTGAGTGTCCGTTTATGATGAACG	201	0	0	0	0	0	0.00163756
34	TTGATTTTCTATTGATTTTTGTCTAAGAAAGGTC	202	0	0	0	0	0	0.00163756
34	TTGTTTCATTCTTCCTTTCACACTTCGATGGTGG	203	0	0	0	9.30431e-05	0	0.00163756
34	TTTCTGTTGATCATTAGTAACGTTGCTCAATTCT	204	0	0	0	0	0	0.00163756
34	TTTCTTCATTGATGTCTAGGATCATGCCATGCGT	205	0	0	6.14613e-05	4.65215e-05	0	0.00163756
34	TTTGTCTATTGGTGTGGTCGCCTTTGCTGCTTGG	206	0	0	0	0.000139565	0.000145185	0.00163756
31	TTGGGGTGGCTTGACGAAGAAAGTAGTTGAG	207	0	0.00181447	6.14613e-05	0	0.000871109	0.00313865
34	AAGCTTCGGACCTGTGGACGTTGTCTCGCGTCTG	208	0	0	6.14613e-05	4.65215e-05	0.000145185	0.00156933
34	AATCGGAGTCACTTATTACCCTGTTGATTGTTTG	209	0	0	0	0	0	0.00156933
34	ACAACTGTTCGTTTTGTTAGTTTGAGTGAGACTA	210	0	0	0	9.30431e-05	0.000145185	0.00156933
34	ACCACACTCATATTTAGATCTTTTAGATAGACTT	211	0	0	0	0	0	0.00156933
34	AGCATTCTCTGTGTCAAGGATGTTTCCGGTACAT	212	0	0	0	0	0	0.00156933
34	AGGACGCGGTAGGTGCCCGGCGTCCCCCAAGGGC	213	0	0	0	0	0	0.00156933
34	ATCTTTTTTGTCAATTCATCTCCTCTGTGGCTAT	214	0	0	0	0	0	0.00156933
34	ATGGATCTTGCATGTTATGCGCGATACGTCTCAT	215	0	0.000113404	0	4.65215e-05	0	0.00156933
34	ATTCGCACATTCCGTGTAGTGACAACGACGGTTC	216	0	0	0	0	0	0.00156933
34	ATTTCACCTGGATCTCGTTTTTGAACTGATTTTT	217	0	0	0	0	0	0.00156933
34	ATTTCTCTATTTGCCGCTTTTGTCTTTCTTTGAG	218	0	0	0	0	7.25924e-05	0.00156933
34	CAAATGTTGTCCTCATCGAACTGCTGAGCTTCGG	219	0	0	0	9.30431e-05	0	0.00156933
34	CAATACAGTGTTTCTTTGACGCCGGAGGGCTTTG	220	0	0	0	0	0	0.00156933
34	CACCAAGAAGTAGGTATCGCAGGCCTGCACCTGG	221	0	0	0	0	0	0.00156933
34	CAGAGGAACGATATGCACTGGACGGTCCAACTGA	222	0	0	0	0	0	0.00156933
34	CAGATACTCTTGTTAGTTGGTTTTCGCTCTATGA	223	0	0	0	0	0	0.00156933
34	CATTTTGTTTAATCCCCTTATTCACGTTCTACTG	224	0	0	0	9.30431e-05	7.25924e-05	0.00156933
34	CGAATGGTTAATTCTAATGTATTAGTCACCGCTC	225	0	0	0	0	0	0.00156933
34	CGAGGTTTCTTGGGCTCTGGTAATGTGGTGCGGG	226	0	0	0	0	0	0.00156933
34	CTAGGACAGAATGTAGGCGTTCGTTTGAAGCTGC	227	0	0	0	0	0	0.00156933
34	CTCGGTGCCCTTCAATTCCGTTGGATTGTCTGTT	228	0	0	0	0.000186086	0.000217777	0.00156933
34	CTGTCTTATAGTTTGGACTCTTTAATGAGTGGTA	229	0	0	0	0	0	0.00156933
34	CTTTACTTAGGTACTTGAATCTATGGCACGGGTG	230	0	0	0	0	0	0.00156933
34	GACACTCTCGTCATGAACTATTGAATTGCTCTTG	231	0	0	0	0	0	0.00156933
34	GACTCTTTGTTTTTCTGTTCTAAGGTCCATTTGT	232	0	0	0	4.65215e-05	0.000145185	0.00156933
34	GATAATTGGAGGCTATCGCAGGGAGGAATACAGG	233	0	0	0	0	0	0.00156933
34	GATGAACCAATGTTTCACTTTAGACGCAACTTAT	234	0	0	0	0	0	0.00156933
34	GCACCCTCGAATCGGTGGCGAAGTTGGATGCGTG	235	0	0	0	0	0	0.00156933
34	GCGTGCTGTGCACCTGGGCGGTATTATCGGGGTT	236	0	0	0	0	0	0.00156933
34	GCGTGGGTTTCTCCGCATATTTTGCTGTCTGGTC	237	0	0	0	4.65215e-05	0	0.00156933
34	GCGTGTTACAATAACAAACATCACGTCTGTCATT	238	0	0	0	0	0	0.00156933
34	GGCGGTAAGTGTGCATAATGGGGTACCCATACCC	239	0	0	0	0	0	0.00156933
34	GTAGGTCTGCTTCAAGTTGGCTTCAGAAGGTTAA	240	0	0	0	0	0	0.00156933
34	GTATTTCGACCAATGACATTGTTCATCTGGCTTG	241	0	0	0	0	7.25924e-05	0.00156933
34	GTGTCCTGTCAATTCTAAACACCAGGGACTTTAC	242	0	0	0	0	0	0.00156933
34	GTTAGGTTCATGTCTTGCGGTCAATCTGTGTGTC	243	0	0	0	0	0	0.00156933
34	GTTGGTCTTTGTGTCACACACTCCGTGGCTGGCC	244	0	0	0	0	0.000145185	0.00156933
34	GTTTCTTTTCCTGTATCTTGCCGGCTGTCGCTGC	245	0	0	0	9.30431e-05	0.000217777	0.00156933
34	TACAGATTTGATGATACTGGAGTTAGCATGTTGG	246	0	0	6.14613e-05	9.30431e-05	0	0.00156933
34	TACGCTATTTTATTTCTTTTGCTGTAGTCGACTG	247	0	0	0	0	0	0.00156933
34	TAGACTTCTCCTGGTCATTTTGCTTTTACATATG	248	0	0	0	0	0	0.00156933
34	TAGAGCTATAACTCTTTTGTGCAACCCACGCAGA	249	0	0	0	0	0	0.00156933
34	TAGATCGTGCATACGCTCATCTTACTGAGTGCTA	250	0	0	0	9.30431e-05	0	0.00156933
34	TAGTTGCCGACTTCTGCGTTGATTAATGATACTG	251	0	0	0	0	0	0.00156933
34	TATCTGTGGTCTATCCCTTTTGTCTGGAGTCATG	252	0	0.000113404	0	0	7.25924e-05	0.00156933
34	TATTCACGTGGGCACAACAAGCCCTAGCCTTCTT	253	0	0	0	0	0	0.00156933
34	TCGACGGGTTTCCGTTTTGTGCGCCGGAGACCTG	254	0	0	0	0	0	0.00156933
34	TCGATATGGAGGAACTTTCTTCTATCCGTAATTA	255	0	0	0	0	0	0.00156933
33	TCTCAGGGCTCTTGCCGAAATCCACCGAGAATG	256	0	0	0	0	0	0.00156933
34	TCTCAGGGTAGTTGTCGTTGTGTCACAGATTCGG	257	0	0	0	0	0	0.00156933
34	TCTCGGTTTAACGTTAGCTCCTACTCGTTGACTT	258	0	0	6.14613e-05	0	0	0.00156933
34	TCTGGCGTTGACTTGTTTGGGATATGTCGGGTCG	259	0	0	0	0	0	0.00156933
34	TCTTAAATCAAAGTCGTTGCATTCTGTTGCATAT	260	0	0	0	0	0	0.00156933
34	TGAATCGAGAGGAATATCCGCTTTGCTGTCGCGA	261	0	0	0	0	0	0.00156933
34	TGAGTGGTCATAACGGATGCCAGATTGGTTCCTG	262	0	0	0	0	0	0.00156933
34	TGCTGACTGTCGATATGCGGTCGAGTCGACCTGT	263	0	0	0	0	0	0.00156933
34	TGCTGATAGTTATAGTCGGCAAGTCTGATCTTCT	264	0	0	0	0	0	0.00156933
34	TGGGATACCTTGTAATCAGTGGCATTGTTATTTA	265	0	0	0	0	0	0.00156933
34	TTAAAGTTGTGTGCGTAACGTCGAATATGACGAG	266	0	0	0	0	0	0.00156933
34	TTAACGTATTGAATTTTGTCTTTACTATCGATTG	267	0	0	0	0	0	0.00156933
34	TTAGTAGCTATTGGTGCCTGTTTTAATCTGCGAG	268	0	0	6.14613e-05	0.000139565	0	0.00156933
34	TTAGTTTTATGGTATGCACTCGTCAGACAACGGT	269	0	0	0	0	0	0.00156933
34	TTATTGACATCGTCTCTACGTCTCAGTTCGTGGG	270	0	0	0	0	0	0.00156933
34	TTGCCTCAATAGTTAATAGACCTTATCTTTTAGA	271	0	0	0	0	0	0.00156933
34	TTGTTCTTGCTGACGACTGACTCTCTAGGTTGTT	272	0	0	6.14613e-05	4.65215e-05	0	0.00156933
34	TTTCTGTCTATTCGCTAGTGATTCTTCGTACTCT	273	0	0.000113404	6.14613e-05	4.65215e-05	7.25924e-05	0.00156933
34	TTTGTAAATTGGCCCATCGTTGTGAAGTTTCATG	274	0	0	0	0	0	0.00156933
34	TTTTGGGTTCTGGTCATTAGTATCCGGTTGCCTG	275	0	0	0	0.000139565	0.000580739	0.00156933
34	TTTTGTCTTTGATATTGTTTTCTTTTCTGCAGCA	276	0	0	0	0	7.25924e-05	0.00156933
30	GAGTCGACCTGCAGGCATGCAAGCTTGGCA	277	0	0.000226809	0	0	0.00152444	0.000136463
34	TTGTATTTTTGGTTTAGTCATCTCTGGATCCTGG	278	0	0	6.14613e-05	4.65215e-05	0.00152444	0.000818778
34	AAACCTGTTGCCTTGCATCCTGCAGGTAGTTCGT	279	0	0.000793831	0	0	0	0.00150109
34	AAGATGTTGATTTCATGTTTCGTTCTGTCTTTGG	280	0	0	0	0	0	0.00150109
34	AAGGTTATTTTTCTGTGGTTAGTCATACCTCGTG	281	0	0	0	0	0	0.00150109
34	ACATCTGGCTCATGGACAAGTGAACTTTAATAAC	282	0	0	0	0	0	0.00150109
34	ACCTGGTCTCAAGCGATCTCTACGACACCGCAGT	283	0	0	0.000122923	0	0	0.00150109
34	ACGAATCGTTGTCTTCGTGTCGGCGCACTGGCGG	284	0	0	0	4.65215e-05	0.000217777	0.00150109
34	ACTGCTTACTTTAATTTTCATTTCTTTCTTGGCT	285	0	0	0	0	7.25924e-05	0.00150109
34	AGATGATAGAACTACAATTGGAGATTGTTTTTTA	286	0	0	0	0	0	0.00150109
34	AGATTCATACGTTCCCGTACTCGATTTCGAGTAA	287	0	0	0	0	0	0.00150109
34	AGCCTTTGGCTATTGTTCCTTTTTCTCTGGGATT	288	0	0	0	0.000139565	7.25924e-05	0.00150109
34	AGGTTCCAGGAGAATATGTGTTCTTAAATTTAGT	289	0	0	0	0	0	0.00150109
34	AGGTTCTTTCTCGTTTCTATCTCACTCTGTCATG	290	0	0	6.14613e-05	4.65215e-05	0.000145185	0.00150109
34	ATACTATCGGTTTCGGAGGTTGGAGGGCAATGCC	291	0	0	0	0	0	0.00150109
34	ATAGTGTTAGTCAGCAAGATGATGGTAGGGACTT	292	0	0	0	0	0	0.00150109
34	ATCAAGTGCATAGTCTCCCTTGTGCGTTTATGTG	293	0	0	0	9.30431e-05	0	0.00150109
34	ATCTTCTTGAGTCATTGAGTGCTAACCTTTTGTA	294	0	0	0	0.000139565	0.000435554	0.00150109
34	ATTAACTTATCATCGTCTGTCTAGGAGTAACGTT	295	0	0.000226809	0	0	0	0.00150109
34	ATTACTACGTGGATATACTTACTAGCGTGGGCTC	296	0	0	0	0	0	0.00150109
34	ATTAGCTAACCTGGGTTCCGCCAGAGGCGCAGTG	297	0	0	0	0	0	0.00150109
34	ATTATCACAGTTTGGCAAATCCTCGTTGAGTTCT	298	0	0	0	0	0	0.00150109
34	ATTCTCATTCTTCCTGACATTACCACGTCTTCTA	299	0	0	0	9.30431e-05	0	0.00150109
34	ATTTAATTAGTGCGACTTCGTAGCATGCTGGTAA	300	0	0	0	0	0	0.00150109
34	ATTTGAATGGATTGTTAATTCTCCTCAGAATTGT	301	0	0	0	0	0	0.00150109
34	CAAGCACTTGCAGTAGTTCCGTCTCCGTACAGGG	302	0	0	6.14613e-05	0	0	0.00150109
34	CAGATCTCATTAGTTGCATTCGCTGATCTACTCG	303	0	0	0	0	0	0.00150109
34	CATATACTTTGGCGTTGGAGTCCGTATCGCTATA	304	0	0	0	0.000139565	0	0.00150109
34	CATATGCCCAAAAGTCATCCTTAACGTTTAGCTT	305	0	0	0	0	0	0.00150109
34	CCGTAATGTGGTTTCGGCAGAAGAGTGTGGTTGA	306	0	0	0	0	0	0.00150109
34	CCTGGTTTTACGGTATACAACTATGTACGTTCCA	307	0	0	0	0	0	0.00150109
34	CCTTCGTATTGTTTGCGGTTACTTATACTTATTA	308	0	0	0	0	0	0.00150109
34	CGCAAGGTTGACTATACACTAGCAGATGTGTATA	309	0	0	0	0	0	0.00150109
34	CTAACCTCAGTTTGACTGTTCAATTTAGTTACTA	310	0	0	0	4.65215e-05	0	0.00150109
34	CTAAGCACTACTAGTCTCGACACTATCCAGCGTG	311	0	0	6.14613e-05	0	7.25924e-05	0.00150109
34	CTAGAGTATTTGGGCTTCGCACTCTCTACTAGCT	312	0	0	0	0	7.25924e-05	0.00150109
34	CTATATGACGGTTTATCGTTCTTTGACGGTCTTT	313	0	0	0	4.65215e-05	0	0.00150109
34	CTCAAGCCTAGTTCTACTAATTTGTTTTTGCTTG	314	0	0	0	0	0	0.00150109
34	CTCTACAGTATTTTAGGGACACTATTGCCGTTAT	315	0	0	0	0	0	0.00150109
34	CTCTTAAGTTTCTCTCGAGCTTCGATTTGTGGGT	316	0	0	0	0	0	0.00150109
34	CTGCTACTGCAAGCGTAGTACTCCGGTCACAGTG	317	0	0	0	0	0	0.00150109
34	CTGGAATGACGCTTCAACTGGCCAGGTGGATTGG	318	0	0	0	4.65215e-05	0	0.00150109
34	CTGGATGTTCACTTTGAGCTTCGCGTGGCGATCT	319	0	0	0	0	0	0.00150109
34	CTTAGTGTTAGACACAGTCGAGTTCTATTTCTGG	320	0	0.000453618	6.14613e-05	0	0	0.00150109
34	CTTGGACATAACTAGCAGTCGCACTGGGCTGGGA	321	0	0	0	0	0	0.00150109
34	CTTTAAAGCATATAACAGGTTCGAAAACTACTGC	322	0	0	0	0	0	0.00150109
34	CTTTAGACCGTCTGTTCTTTTAGCTGGTGTGGTA	323	0	0	0	0	0	0.00150109
34	CTTTCTACACGGTGGCCCATGCATTACGCTTTCC	324	0	0	0	0	0	0.00150109
34	CTTTGTTTGTTTTAGATCTGTTCCCTCGTGCTTT	325	0	0	0	4.65215e-05	7.25924e-05	0.00150109
34	CTTTTCGGTTCTACGGGTTGGAACACCCGGGTAC	326	0	0	0	0	0	0.00150109
34	GAATTCTTTACTTTCAGATTAATACAATACGTTG	327	0	0	0	0	0	0.00150109
34	GAGAGGGAATGTACACGATGAAGGGCCCACGGGC	328	0	0	0	0	0	0.00150109
34	GATCGATGATGCTTATGCGCTCCGTCAATCATAA	329	0	0	0	4.65215e-05	0	0.00150109
34	GATTGTCGGGTTGTCTCTTTGGCGACTTCCGTCT	330	0	0	0	0.000139565	0	0.00150109
34	GCCGATCGTCTTTGTCTGCATCTTTTCTTGTCCG	331	0	0	6.14613e-05	4.65215e-05	0	0.00150109
34	GCGCATCGCGTTGATTCTCTCTAGTTTTGCATTG	332	0	0	0	0	0	0.00150109
34	GCTTCTATGATCTCCACTTTCGTCGAGTGGGCTC	333	0	0	0	0	0	0.00150109
34	GGATTCGTGTGTACTTTGCTGTCTGTGTTCGCTG	334	0	0.000340213	0.000122923	9.30431e-05	7.25924e-05	0.00150109
34	GGTATACGGCATTGGTCATTGTTTCCGTCGCTTC	335	0	0	6.14613e-05	9.30431e-05	0.000145185	0.00150109
34	GGTATGGCTGAATACCTGGTGAGTCTGACGCAGG	336	0	0	0	0	0	0.00150109
34	GGTGGAACCGGAATTGCCATTGGGAATGGGATTT	337	0	0.000226809	0	0	0	0.00150109
34	GTATGTGTGCGTATGTCGAATCTTCATCCCGCCA	338	0	0	0	0	0	0.00150109
34	GTATTTCTCTTTTTGACTGCTGCTGATCGCCTTT	339	0	0	0	0	0.00029037	0.00150109
34	GTCATCTCATGATAGACGCTCCTTAGGTTCTTGA	340	0	0	0	0	0	0.00150109
34	GTGATTATGTATGTCCACACCTGTGGGTGCTTTC	341	0	0	0	9.30431e-05	0	0.00150109
34	GTGCAGGATATCCAGTTTTCTGATGGGGCGGCTG	342	0	0	0	0	0.000217777	0.00150109
34	GTGCCCAAGGGGTCCTTTTATATACGACAGAAAG	343	0	0	0	0	0	0.00150109
34	GTGTCGTTATGTGTTTTCGTTGTGATCTTTGTCA	344	0	0	0	0	0	0.00150109
34	GTGTGGCTGGTTGCTTGGAGAGTGGGTTGGCGGG	345	0	0	6.14613e-05	9.30431e-05	7.25924e-05	0.00150109
34	GTTAGATAATACTCACTTCTCTTATTAACGCTTT	346	0	0	0	0	0	0.00150109
33	GTTCCGGATCTCATTAACCAGGGAATCTAGGTG	347	0	0	0	0	0	0.00150109
34	GTTGAGGTCTCGGGGAACTGTTTCCCAATCGCGT	348	0	0	0	0	0.000145185	0.00150109
34	GTTTCTCAGATGCCCTTATTCCCGCGATTGCACG	349	0	0	0	9.30431e-05	0.000145185	0.00150109
34	TAACTTCAGTGTGTTATGCCTCATGCTGGGCCGA	350	0	0	0	0	0	0.00150109
34	TAAGTCAATGAACTTTGTCCACTGTCTCAATTTG	351	0	0	0	0	0	0.00150109
35	TAATCTTATGTTAGGTATTGCTTGTCGTTTCAGTT	352	0	0	0	0	0	0.00150109
34	TAGTTGCCTTAGAGGTTGACGTATCGGTTTGACG	353	0	0	0	0	0	0.00150109
34	TATGCGACAGTGTGCCTCGCAACTGTCCGTGGAC	354	0	0	0	4.65215e-05	0	0.00150109
34	TATGGTCTTTTGGTTGTTGGCAATTCATACTGTT	355	0	0	0	0	0	0.00150109
34	TATTCTCGGATTAGGTTGACACGGAAGTACTATA	356	0	0	0	0	0	0.00150109
34	TATTCTTTCTTTCTCGGCACTAAGTTAGTGGTCT	357	0	0	0	0	0	0.00150109
34	TATTGTTGAGTCGATGTGATACGTTCTTTGTGAT	358	0	0	0	4.65215e-05	0	0.00150109
34	TCCAGCTACTGGACTTGTAGCGACGGCGCATACT	359	0	0	0	0	0	0.00150109
34	TCCGAGAGTCTAGACTTGATCGGGTCCTGGTGTA	360	0	0	0	4.65215e-05	0	0.00150109
34	TCGTCATTGCACTTATAGATATGGCTTGTTCCTT	361	0	0	0	0	0	0.00150109
33	TCGTTTGATTGTCAGAGACGGAAATCTGAGCTG	362	0	0	0	0	0	0.00150109
34	TCTCATAGACAATCAGGTTTTCTAAAACAATAAT	363	0	0	0	0	0	0.00150109
34	TCTTCTAAGTCACAAGAGCATATGATTCTCGACT	364	0	0	0	0	0	0.00150109
34	TCTTTAGATTTTTCCCCGGGTTCATCATGCTGGG	365	0	0	6.14613e-05	0	0.000362962	0.00150109
34	TCTTTTCCTTCTTGGGGATAGCTTCTGGGGCTGG	366	0	0.000113404	6.14613e-05	0.000232608	0.000362962	0.00150109
34	TCTTTTTGAAGATGGGGTGGTTGGTATAGTCTGT	367	0	0.000226809	0	0	0	0.00150109
34	TGCAAGCAGCATTAGCTACCATTCTTTGCTGATT	368	0	0	6.14613e-05	0	0	0.00150109
34	TGCACTTGGCAGGTAACGTGTTGGTGTGCCATTA	369	0	0	0.000184384	4.65215e-05	0	0.00150109
34	TGCTCAATTGCACACATTATGGCATCTGTGCACG	370	0	0	0.000122923	0	0	0.00150109
34	TGTGGTTTTTTTGTTTATGAATGGTCTGAATGTA	371	0	0	0	0	0	0.00150109
34	TGTGTAGTGTTGCGACTCTGTCAGTCTGCTGTGT	372	0	0	0	9.30431e-05	0	0.00150109
34	TGTTAAGCCGATTCACGTATCAGTTTAACACGTA	373	0	0	0	0	0	0.00150109
34	TGTTGTATTCAATTGTTTCGGGATGTACTGCTTC	374	0	0	0	4.65215e-05	0	0.00150109
34	TGTTTGGTTGCACAGTTTATTTTGTCGTTTTGGT	375	0	0	0.000184384	0	0	0.00150109
34	TTAGCTCTGCTCGTTCTGTTACTCCGGTGCTCGT	376	0	0.000113404	0	0	7.25924e-05	0.00150109
35	TTATGTACTTAGTCTGCTTTTCTGGGTCTGGTTTG	377	0	0.000226809	0	4.65215e-05	0	0.00150109
34	TTATGTTTAAGAACGAAGTGGGCTAGTCATTATT	378	0	0	0	0	0	0.00150109
34	TTCCTAGCTTCTTCTCATTGCTCGTTTTTGGTAG	379	0	0	0	0.000186086	0	0.00150109
34	TTGCCGCGAGCATCGGACGCAATACGCACATGCC	380	0	0	6.14613e-05	4.65215e-05	0	0.00150109
34	TTGCGCTCTCTGCCGTTTCCATTTTATGTTACTG	381	0	0	6.14613e-05	4.65215e-05	0	0.00150109
34	TTGCGTTTTTCATTGATACAGGATCATTCTGCTA	382	0	0	0	0	0	0.00150109
34	TTGGGATTGCTTTTATTCTTTCTTCGTTTGTATA	383	0	0	0	0	0	0.00150109
34	TTTAACTGTAGGTATACTCGGAAGGTTGGAAAGG	384	0	0	0	0	0	0.00150109
34	TTTCGTCACGACTATTCCCGTACTTCGTACCCTG	385	0	0	6.14613e-05	0	0	0.00150109
34	TTTGTTGTATCCTGTTTCGGGGGCGTCCTACGGC	386	0	0	0	9.30431e-05	0	0.00150109
34	TTTGTTTGCCGTATTTTTCCCTTGCCTGGCTGTG	387	0	0	0	4.65215e-05	0.000145185	0.00150109
34	TTTGTTTGGTTTGTTGTTTTGGCTCCAGGTGAAG	388	0	0	6.14613e-05	0	0	0.00150109
34	TTTTGCTACTTGATGAACTGTTTCTGGTTCTGAT	389	0	0	0	0	0	0.00150109
34	TTTTGGTTTCTGTGATATTAGTTGGGTTCTCGTT	390	0	0	0	0	0	0.00150109
35	TTTTTTAGGTGATAGCTCATCTCCTTACGTTTACA	391	0	0	0	0	0	0.00150109
33	GAAAGTTGTGCGCGTACGTAGCTATCAAATCGT	392	0	0.00147426	0	0	0	0
34	TCAAGCATTTGGGTGTAGAACTTTTTCGATTCTT	393	0	0.00147426	0	0	0	0
34	TTATTATTAGGTATGTTAAAACACCCGGACGAGG	394	0	0.00147426	0	0	0	0
34	AAACTCGTTCAGTTGTCTCATCTCCTGCCTCTCG	395	0	0	0	0	7.25924e-05	0.00143286
34	AAGATCGTGGACTTGGTCCCCGCGTCTTCTCCTG	396	0	0	0	4.65215e-05	0	0.00143286
34	AAGATGCTCGTACGCTGTTTCCTCTCTCATGGTG	397	0	0	0	0	0	0.00143286
34	AATGACTGGCATGTGGTAGCATGTTCTGTTCGGT	398	0	0	0	0	0	0.00143286
34	AATTGGTAGACATTCTTAGCTTGTTCAAGATGTT	399	0	0	0	0	0	0.00143286
33	ACACATTATAGATGTACTCAAGAGTCACATGAA	400	0	0	0	0	0	0.00143286
34	ACGTGACTTTGATACGCATACTACGTAACATCCT	401	0	0	0	0	0	0.00143286
34	ACTACGTATACTCTTAGGGTAGTGTTTGGTTCGT	402	0	0	0	4.65215e-05	0	0.00143286
34	ACTACTTTATTTACTCGCTTTCTGCAAATTCTAT	403	0	0	0	0	0	0.00143286
34	ACTTATATAGAGACTTTCAAAATACGACGTGGTA	404	0	0	0	0	0	0.00143286
34	ACTTTTCCTTGCATATGAGAGGAGTGGGTCTATT	405	0	0	0	4.65215e-05	0	0.00143286
34	AGCATTTGCCTTTCATGTGGTTCTTGTATGTCTG	406	0	0	0.000122923	0.000139565	0.000217777	0.00143286
34	AGCCTTCGTGTGGCTCTAGGGAATGCCGCTGGTG	407	0	0	0.000245845	0	0.000653331	0.00143286
34	AGGCTCGCGTCAGTAGAAGATCGCAGAAAAAACC	408	0	0	0	0	0	0.00143286
35	AGGTGGCTATATTAGGTGGTGCATAGGGACGCTGG	409	0	0	0	0	0	0.00143286
34	AGTACTATGGTTCGTTGTTGGACGTCTGTCCACG	410	0	0	0	0	0	0.00143286
34	AGTCCTATTACATCGCAAAGTTGTACGGTTACGA	411	0	0	0	0	0	0.00143286
34	AGTCTTGTTTGTATGTCGTTTTGCTTTCCGGCGA	412	0	0	0	0	0	0.00143286
34	AGTGGAGAGTGAAAGGGTGCAGGAAGACAGGTTG	413	0	0	0	0	0	0.00143286
34	AGTGTTGTTACAATCTTGCAGATTCGGAACTCGT	414	0	0	6.14613e-05	0	0	0.00143286
34	AGTTTTACGGTCATGTCCGAGCCTGGCGGTTTGG	415	0	0	6.14613e-05	4.65215e-05	7.25924e-05	0.00143286
34	ATAGTTGTTCATTTGTCGTCTTGTCTCTGGGCTA	416	0	0	0	9.30431e-05	0	0.00143286
34	ATCTTGCTGATTAGGCTGTCCTGTGTTTCGTCTG	417	0	0	6.14613e-05	0.000232608	7.25924e-05	0.00143286
33	ATGAGGTATCCGTTCTGTAAGCTCGTTACGTGC	418	0	0.000113404	0	0	0	0.00143286
34	ATGTGTTACTCTTTCCGATATGGAGCGGTAGTCG	419	0	0	0	0	0	0.00143286
34	ATTACGTCGTGCCTTGACTGCGTATAAAGGGCTC	420	0	0	0	0	0	0.00143286
34	ATTGTCGCTGGCTTGACTCTGCGCTCCACATGGT	421	0	0	0.000122923	0.000139565	0	0.00143286
34	ATTTAGTAATTCCCATCGTTTAACTATGCCTGCG	422	0	0	0	0	0	0.00143286
34	ATTTCGTTGCCGGTTACAACCTCATGTGTTCCTG	423	0	0	0	0	0	0.00143286
34	ATTTCTGTTGGTGACTTACCCATTCGTGCTTGTA	424	4.28145e-05	0	0	0	0.00029037	0.00143286
34	CAAGGTTGTGGTGTTCTTTACCCCTTACGAGCTG	425	0	0	0	0	0.00029037	0.00143286
34	CAATACCAAGGATATTCTTGTAAAGCTCAAAAAT	426	0	0	0	0	0	0.00143286
34	CACCTTAGTAGTATCATGTTACTCAATCCTGTTG	427	0	0	0	0	0	0.00143286
34	CACTACTTTAAATAAGTCCTTGCAGTTCTTCTTT	428	0	0	0	0	0	0.00143286
34	CATCCTACCATAGGTTTGCCATCGTCAGAACTTT	429	0	0	0	0	0	0.00143286
34	CATGTCATATATTGTTCGTTCTAGACTTTAGCGT	430	0	0	0	0	7.25924e-05	0.00143286
34	CATGTCCTGCTGATTCATTGGTGCTGTTCTCAGT	431	0	0	0	0	7.25924e-05	0.00143286
34	CCTCTCCGATGTCTCAAGTCGTTATTCTTGTTCC	432	0	0	6.14613e-05	0	0	0.00143286
34	CCTTAGCTCTATCGTGTAACATTGCACGTATTAT	433	0	0	0	0	0	0.00143286
34	CGAGTCTTAGATTGACTAGCTTGGTATCTGCATT	434	0	0	0	0.000139565	0	0.00143286
34	CGATGCACAAGTAGGTTTTCTTAATTTAGTCAAT	435	0	0	0	0	0	0.00143286
34	CGCAGTATAGGATGACAGCTTGTGATCTGTTACA	436	0	0	0	0	0	0.00143286
33	CGGACTTAATTGGATAGTGATGGGTTGCGCGGC	437	0	0	0	0	0	0.00143286
34	CGTAACGTTCTGATCGAGGTGTGTCTTATTGTGC	438	0	0	0	0	0	0.00143286
34	CGTCTATCCACTTCCTCTACTTCTTGTGTTCTGT	439	0	0	0	4.65215e-05	0.000217777	0.00143286
34	CGTGATGCTGGTTGGGCTATTACTCGTGGGGCTG	440	0	0	0	0	0	0.00143286
34	CTAAGTGCCTTTGGGCGGCTGACGAGTATGCTTC	441	0	0	0	0.000139565	0.000145185	0.00143286
34	CTCGATGTCCGACTTGCTGTGATTTTATTTTCTT	442	0	0	0	0	0	0.00143286
34	CTGCTTTTCTGTCTTTCTCTTTTGCCGCTCTCTG	443	0	0	0.000122923	0.000232608	0.000145185	0.00143286
34	CTGGCATGGGTCTATAAGGCACTTATGGCTAGGC	444	0	0	0	0	0	0.00143286
34	CTGGGGGAGAAGTTTCATCTCCCTGTTCTTTTCT	445	0	0	0	0	0	0.00143286
34	CTGGTGCGGTACCGAGGTGTCTATCGGTTGGTTA	446	0	0	0	0	0	0.00143286
34	CTGTTTGCGTATGGTCTACGAGCTCGTGCCCCTT	447	0	0	6.14613e-05	0	7.25924e-05	0.00143286
34	CTTGGCTTTTAGCCTATTTGTCTATGTGCGGACT	448	0	0	0	0	0	0.00143286
34	CTTGTGTATGTTTTCCAGGAGATGGCATCATCAC	449	0	0	0	0	0	0.00143286
34	CTTTTTACTCTCTTTTATGGTCATCGCGACTCCA	450	0	0	0	4.65215e-05	0	0.00143286
34	GAAGGTCAGCTTCCGAATCCTTGGTGCGGGCTGG	451	0	0.000113404	0	4.65215e-05	7.25924e-05	0.00143286
34	GAATATTCTTTCCTTCAGTTTTTATACTCGGTAA	452	0	0	0	0	0	0.00143286
34	GACGGGAAACGTTTCTGTGCATGGTCGCGATGTG	453	0	0.000113404	6.14613e-05	4.65215e-05	0	0.00143286
34	GACGTTTTCTATCAGTCGTTCCTTACGTGTAATA	454	0	0	0	0	0	0.00143286
34	GAGAGTACAAATTATAAACGTCAGGGCTACAATC	455	0	0	0	0	0	0.00143286
34	GAGGCTCCATAGGTTGGGGTGAGGGTGGCGATCC	456	0	0	0	0	0	0.00143286
34	GAGGTTTCTATCAGTGATTGAATGGTTAGTTTTA	457	0	0	0	0	0	0.00143286
34	GATTTACTTATGTGTCTCCTTGAGGGTTATCTGA	458	0	0	0	0	0	0.00143286
34	GCACCTCAGGTTCATGTTCAAATATATGTTTTAA	459	0	0	0	0	0	0.00143286
34	GCAGACTAATTTAACATTAAGTCTGTTATTACTG	460	0	0	0	0	0	0.00143286
34	GCATGGAACTGTTCCTAATATCTAGCGTCGACCA	461	0	0	0	0	0	0.00143286
34	GCGGACGCCGTATATACTAAATGCGAGGCAAGGC	462	0	0	0	0	0	0.00143286
34	GCGTGCAGCATTTAGGAAAGATTTGTTATCAGTA	463	0	0	0	0	0	0.00143286
34	GCTCGGTTGAGCTACAAGTCAGATCTAAAAGATC	464	0	0	0	0	0	0.00143286
34	GCTTTAATTTTGGTTTGTTCTTTGTGCTGCGTGC	465	0	0	0.000122923	9.30431e-05	7.25924e-05	0.00143286
34	GGCCTCTGAGACGTGGCTCAGATGGGTTCTACAG	466	0	0	0	0	0	0.00143286
34	GGCTGTTTCCCTTTCTTGGAGGTAAGGCTGCTAA	467	0	0	0	0	0	0.00143286
34	GGGGAGCTACCCAGGGGCCGTCTATCAGCCGCTG	468	0	0	0	0	0	0.00143286
34	GGGTAAGTGCTCTAGTGTTTAGTTTGGTGTCCAG	469	0	0	0	9.30431e-05	0	0.00143286
34	GGTCTTAGTATGATTCGACTTTCATGGGTCGTCC	470	0	0	0	0	0	0.00143286
34	GTAGGATTCGCTTGAGTGTATCTTTATGCACTAG	471	0	0	0	0	0	0.00143286
34	GTAGGCAGCTGCTTGGCTTGGTGTGGGTCTGGGA	472	0	0	6.14613e-05	0	0	0.00143286
34	GTAGGGGTCTCGTAGCTATGTCTGTCGTGACTGG	473	0	0	6.14613e-05	9.30431e-05	0.000362962	0.00143286
34	GTATCATATTTGTTTTCGCAGTTTAGGGCGTCGT	474	0	0.000113404	0	0	7.25924e-05	0.00143286
34	GTCATTGACTCTGGTACATGTGCTGCTAATGTGC	475	0	0	0	0	0	0.00143286
34	GTCTCTTTAGTACGTGGTAGTTCGCTGCTATGTG	476	0	0	0.000122923	0.000139565	0	0.00143286
34	GTCTCTTTTGGTTTTCTGATGGTTGTTAGGCTTA	477	0	0	0	9.30431e-05	0	0.00143286
34	GTCTTCAGATCGGCCGATCTATTTACTGCTCTAT	478	0	0	0	4.65215e-05	0	0.00143286
34	GTGTAGGATTCTCAATACTCATTCCCTTGGTTGG	479	0	0	0	4.65215e-05	0.000145185	0.00143286
34	GTGTGGTTTTGCGGAACATCGTGCAGGCCTTCGC	480	0	0	0	0	0	0.00143286
34	GTTAGCTAATTCCTCCGTCTTTATTGCGATCTGA	481	0	0	0	0	0.000145185	0.00143286
34	GTTATTACAGCACATGTCTTTATCTTGTTGGTTT	482	0	0	0	0	0	0.00143286
34	GTTCCGTGATCTCTTTCTCACCCTATCTGGGCTG	483	0	0	0	0	7.25924e-05	0.00143286
33	GTTCGTCATCTCAGGTGTTGCTTTTGTGCTGTG	484	0	0	0	0	0	0.00143286
34	GTTGAGTTTTTTGATAGGTACTGTCCTATCATGT	485	0	0	0	0	0	0.00143286
34	GTTGGTACAGCATATATTCGGTTTGGAACTAATA	486	0	0	0	0	0	0.00143286
34	GTTGTGGCACGCTCTCAGAGGTCATCTCTGATTT	487	0	0	0	0	0	0.00143286
34	GTTTGCGGTGATCCTAGCACCGGGGGCATGCTCG	488	0	0	0	0	0	0.00143286
34	TAAAGCTGGAAGCTAGACATTCATCGAGCCTCCT	489	0	0	6.14613e-05	0	0	0.00143286
34	TAAATGGGTCATGGCTCTTGCCTGATCGAGCTTA	490	0	0	0	0	0	0.00143286
34	TAACATCGTGGTTATTGATGTTGGTGATGCTATG	491	0	0	0	0	0	0.00143286
34	TAACCATTAGGTTTTCAGCTACTGTATATACTTA	492	0	0	0	4.65215e-05	0	0.00143286
34	TAACGGATGCGCTGATATTTCTTCTTCCTAGGAC	493	0	0	0	0	0	0.00143286
34	TAAGATATGGACTGTTTCCGCGATCCTCTGTCAT	494	0	0.000226809	0	0	7.25924e-05	0.00143286
34	TAATGAAGCAGGTATAATACTCTTCTCTTTGCAT	495	0	0	0	0	0	0.00143286
34	TACACGTTTATTTCGTAGCTCGTCCCTCGGCCGG	496	0	0	0	0	0	0.00143286
34	TAGAGCTTAGCTACCTGGGTGGTCTCGGCTTCTC	497	0	0	0	4.65215e-05	0	0.00143286
34	TAGTCCTTGTTGTCCTTGTCACCAGGGTCTGGAG	498	0	0	0	4.65215e-05	0	0.00143286
34	TATGATTTAGTCACGTTGTGAACTAGGCCCCTGG	499	0	0	0	0	0	0.00143286
34	TATGCTTGAGTTCTACAAGGGTTCAAACCGCTTC	500	0	0	0.000122923	0	0	0.00143286
34	TATTCAGTTCTTGTCGCTCTATGGAGCTTGTCTT	501	0	0	0	0	0	0.00143286
34	TATTCTGGTGTTCGTCAGGTTTATCTTGGAAGTC	502	0	0	0	0	0	0.00143286
34	TATTGACATCTTTCTTTTCGTCTATTATCGACTG	503	0	0	6.14613e-05	0	7.25924e-05	0.00143286
34	TATTTGCCAACATAGTCCGAGTGCAGTGGCTACG	504	0	0	0	0	0	0.00143286
34	TCATTAGGTATGGGCGTGTGCACTACGGGCGCTG	505	0	0.000113404	0	9.30431e-05	0	0.00143286
34	TCATTGGTTTCATTTCTTACAGGGTTAACCCTAC	506	0	0	0	0	0	0.00143286
34	TCCGTCTCAAGTGACTGGGGAAGGTGACTGTTTG	507	0	0	0	0	0	0.00143286
34	TCCTTAACTTGATACCAGGTGTTAATATAGGTGC	508	0	0	0	0	0	0.00143286
34	TCCTTTGAAATTACGGTTATGTTTATCTTTGATT	509	0	0	0	0	0	0.00143286
33	TCGAATACTTGGCATGTATGTCCTCCACGACTG	510	0	0	0	0	0	0.00143286
34	TCGATGGGTCTGGACCTCAGGCTGATCAGGGTTT	511	0	0	6.14613e-05	4.65215e-05	0	0.00143286
34	TCGTAGTTTGTGGTTTAATGAATCCTCGTCTGAT	512	0	0	0	0	0	0.00143286
34	TCGTCATTTGACTTGATCTCTGTTGAGAGGCGTG	513	0	0.000113404	0	0	0	0.00143286
34	TCTAGACTCAGTTGTTTTCGATTACTGATAAGGT	514	0	0	0	0	0	0.00143286
34	TGAATTTTCGGTACGTTACATGGTTGCTCTGTTC	515	0	0	0	0	0	0.00143286
34	TGCGTCTACTGCGTGCGACGTTGTCGGATCGGTT	516	0	0	6.14613e-05	9.30431e-05	0.000145185	0.00143286
34	TGCTCTTAATAGCTGTTCTTGGAGCCCGCTGCTG	517	0	0	0.000122923	4.65215e-05	0.000145185	0.00143286
34	TGTTACTTCCTTTACGTGCTTGTCAATAACCTGC	518	0	0	0	0	0	0.00143286
34	TGTTCTCTATAGGTCTAGTAAGCATTAAGGGATC	519	0	0	0	0	0	0.00143286
34	TGTTGTATGGTCTCTCCTTATAGTAATCGTTCCT	520	0	0	0	0	0	0.00143286
34	TTAATATGAAGTAGGAACGTACAGATGGATCTGT	521	0	0	0	0	0	0.00143286
34	TTACGGTGGCATTGGTGAGTTGCGTGCCGCTTGG	522	0	0	0	4.65215e-05	0	0.00143286
34	TTAGATGCATCAAGTGTCTTAAGATCCATGAAGT	523	0	0	0	0	0	0.00143286
34	TTAGCTATCGTCAATGCTGTGCAATTCATTATAC	524	0	0	0	0	0	0.00143286
34	TTAGCTTGTGCAAGTTGGGCTCATGTTGCTGTGC	525	0	0	0	0.000139565	0.00029037	0.00143286
34	TTATGGTTACCCGGTGGAGTACTTTTCCTAGATG	526	0	0	0	0	0	0.00143286
34	TTATTGAAATTCAGCGAATTGCGTTGGGTCATTT	527	0	0	0	0	7.25924e-05	0.00143286
34	TTATTTCTCTGTTCCTGATCGGTTTCGTGGTCAC	528	0	0	0	4.65215e-05	0	0.00143286
34	TTCGATCGTGCTTCCACGACTGGATGCCGTTGTA	529	0	0	0	0	0	0.00143286
34	TTCGCCTGTAAATATACGCTCTTCGACCTCCATG	530	0	0	0	0	0	0.00143286
34	TTGCTTCCTGGTATTTTCCCTTTGTTTTAGCGTG	531	0	0	6.14613e-05	4.65215e-05	0	0.00143286
34	TTGGTCCTTTACGTCGTATTTCAGTTGAGCTTAG	532	0	0	0.000122923	0	0.000217777	0.00143286
34	TTTACACTCGCCCCAGATGATAGCGATGCCGGGC	533	0	0	0	0	0	0.00143286
34	TTTCTTGTTTGCACGCTGGTGGCGCACAGTCTGG	534	0	0	0	4.65215e-05	0	0.00143286
34	TTTGCTCTTTGGAATTCTGTGGGACCTTCAGTTC	535	0	0	0	9.30431e-05	0	0.00143286
34	TTTTGGAATAACTACGGCGCGAGACTCCGTTACT	536	0	0	0	0	0	0.00143286
34	CTTGCCATGCCTGCGTGCCTTGCCGTGGACACTG	537	0	0.000226809	0	0.000139565	0.00137926	0.000136463
33	GTCACCTCAGAAACTCGTATGCCGTCTTCTGCT	538	0	0.00238149	0	0	0.00137926	0
34	AAATGCTTGTTCTGTGTTCCTCATCGTACGAGGG	539	0	0	0	0	0	0.00136463
34	AAATTGTGGCTCGATGATAGTGTTAAATGCTGTT	540	0	0.000113404	0	0	7.25924e-05	0.00136463
34	AACTGTCAATAGCTCGTTCTCCCTGTTTAGTTAT	541	0	0	0	0	0	0.00136463
34	AAGGAATTATAGGATCGGATTCGTCGTCGTAAGC	542	0	0	0	0	0	0.00136463
34	AAGTTCATATCTACAGATCGGCACTATGGCCTAA	543	0	0	0	0	0	0.00136463
34	AATTAAGTTGTACTAGATCGGTATGTGCCGACGT	544	0	0	0	0	0	0.00136463
34	AATTCAATTTCTTCAGCATATGCGAAATGCTCAA	545	0	0	0	0	0	0.00136463
34	AATTGTCTCCTCATGATACCACCGAGGTTCGCGT	546	0	0	0	0	0	0.00136463
34	ACAATCAGTTAAAAGTGAAAAGTACTGCTAGTGC	547	0	0	0	0	0	0.00136463
34	ACAATCTACCATAGGCTTGGGTTCAACGTCCTGT	548	0	0	0.000122923	0	0	0.00136463
34	ACAGAGTTTTGGGTTTCATTGCTATCAATCCCTA	549	0	0	0	4.65215e-05	0	0.00136463
34	ACCTAGTTACTCGTTTTCTTTGCTTCAATGTGCA	550	0	0	0	0	0	0.00136463
34	ACGACTTATTATGTTTCTATCCTCTTCAGCTATT	551	0	0	0	0	0	0.00136463
34	ACGCCTCAGTTACATCTTCAGCTTAGTTGCGTCA	552	0	0	0	0	0	0.00136463
34	ACGTGTCAAGAGATTATTGCATCTGTCTCTGCTC	553	0	0	0	4.65215e-05	7.25924e-05	0.00136463
34	ACTCTTCACAGTGTTGGGTTGTTCCATGTGGCTG	554	0	0	0	0	0	0.00136463
34	ACTGATAGCACCGTTGACCTTCTTTTTGTTAGGT	555	0	0	0	0	0	0.00136463
34	ACTGTAGTTTCTTTGTACACTTCTTGGTCGTATG	556	0	0	0	4.65215e-05	7.25924e-05	0.00136463
34	ACTTAGGCTAGTCTAAACGGTCTATGAATGTGTT	557	0	0	0	4.65215e-05	0	0.00136463
34	ACTTCGTCATCGTTTGATCGATGCCGTGCTAGTT	558	0	0	0	0	0	0.00136463
34	ACTTGGATTAACAAATCAAGGTGACCGGGGGCAG	559	0	0	0	0	0	0.00136463
34	ACTTTAGGTGAAGTTATAAGATTGACGGCATTAG	560	0	0	0	0	0	0.00136463
34	ACTTTGGTCGAACGAGTCTCTTTGGAGGATATCT	561	0	0	0	4.65215e-05	0	0.00136463
34	AGAAACTGAGATCGATTATACATCATGTATCACA	562	0	0	0	0	0	0.00136463
34	AGAGAGGTGTGGTTACGCTTCTAGGCTAACCTTA	563	0	0	0	0	0	0.00136463
34	AGAGTAATTTGTATGGTCGGTGGTATACGGAGAG	564	0	0	0	0	0	0.00136463
34	AGATCCTAGACTGTCGCGCGCCTGGGTTTGAGGG	565	0	0	0	0	0	0.00136463
34	AGCAGTGCTACTTTGACAAGCGTTGTTTCCTTTT	566	0	0	0	4.65215e-05	0	0.00136463
34	AGCTAGATGCTGAAGTATGGTTCCTTCACTTAGC	567	0	0	0	4.65215e-05	0	0.00136463
34	AGCTGGACGAAGCATTGGCAAGCAATACTAGTCT	568	0	0	0	0	0	0.00136463
34	AGCTTTCCTTTGGTTCTTTTATTTGCGATGTCTG	569	0	0	0	9.30431e-05	0	0.00136463
34	AGGATGAGCTTAATACAATTGTATTGGCATATAG	570	0	0	0	0	0	0.00136463
34	AGGGTCACTTTATGCCTCTTCTCTTTAGTGTGGT	571	0	0	6.14613e-05	0.000139565	7.25924e-05	0.00136463
34	AGGTGGATCTGTTTGCCAGCCCGTCTGTCGCCGG	572	0	0	0	0.000325651	0.000943701	0.00136463
34	AGTAATTTTCTTCTCCACGTCGGGTCGTACTGAT	573	0	0	0	0	0	0.00136463
34	AGTCCTGTTATCTTCTACATTCACTGTTCGTCTA	574	0	0	0	0	0	0.00136463
34	AGTGCTTTGTAACTAGATGAGTTATCAGCTCGGT	575	0	0	0	0	0	0.00136463
34	ATATCCTGGGTTTACGTGGGCACGGCGCACCTGG	576	0	0	0	0	0	0.00136463
34	ATATGACGGTGTTCGTGGTTGTGCGGTCTGTGTT	577	0	0	0	0	0	0.00136463
34	ATCCGTTCGTTTGAGCATCTGTGGCTTTTCAGAT	578	0	0	6.14613e-05	0	0	0.00136463
34	ATCGACGTAGTTACGTGCGTACCCGTAGTTAGGG	579	0	0	0	0	0	0.00136463
34	ATCGCAGGTTCGTCGGGCCTCACGCCGGGTCTAC	580	0	0	0	0	0	0.00136463
34	ATGATCAAGGATCATCCAAGTTATCGGGTATATC	581	0	0	0	0	0	0.00136463
34	ATGATCAGCATGCTTCTCTCTCATCAGGTCGGGT	582	0	0	0	9.30431e-05	0	0.00136463
34	ATGCGGAACTAGAGTGAGAAGGGAAAAGGTTAAG	583	0	0	0	0	0	0.00136463
34	ATGCTACGCTGGAGTACGACGGGTTACGGTATGA	584	0	0	0	0	0	0.00136463
34	ATGGGTGCACAGCATAGTCATCTCCTCCGGTCGG	585	0	0	6.14613e-05	4.65215e-05	0	0.00136463
34	ATGTAGGTCTCGTTTTATGTACGCGGAGTTGTCT	586	0	0	0	0	0	0.00136463
34	ATGTAGGTTCTTATACGATAACTTGTGTATGCGA	587	0	0	0	0	0	0.00136463
34	ATGTCCCTTTAGGGGCTGAGATAGTGGCAGATTA	588	0	0	0	0	0	0.00136463
34	ATGTTGGTGTTTGAGATTATTGTAGATTGTGTTA	589	0	0	0	0	0	0.00136463
34	ATTCACTGTTCTCTGGCGAGGTTTTGCCGGACGT	590	0	0	0	0	0	0.00136463
34	ATTCGTTATGTTTATGTTGTTTTTAGCGGTCATC	591	0	0	0	0	0	0.00136463
34	ATTCTAAGTACGTCGCCTATGCGAGCAGGGGGAT	592	0	0	0	0	0	0.00136463
34	ATTCTTTAATGTTTCGATTTTTCATTCTTGCACG	593	0	0	6.14613e-05	0	0	0.00136463
34	ATTTCTATAGCTGGCTAACCCGATTGTTTAACTG	594	0	0	0	0	0	0.00136463
34	ATTTGTCTAATGACTTGGCTTGACTGCCGCTTGC	595	0	0	6.14613e-05	0	0.000145185	0.00136463
34	ATTTTCACTTAGATTGTCGATGCTGTGCTGCAGG	596	0	0.000113404	0	4.65215e-05	0	0.00136463
34	ATTTTGAGCCTCCTGTTTGATTTTGGATCTTGCT	597	0	0	0.000122923	0	0	0.00136463
34	CAAATGAGACTCTGATACACTATTGTCACTCATT	598	0	0	0	0	0	0.00136463
34	CAATCGTCGGTAGACTGCTTGGTGGCATTGTCCT	599	0	0.000113404	0	0	0	0.00136463
34	CAATTCACATTAGAGCCAGTACGAAGTGAATGTT	600	0	0	0	0	0	0.00136463
34	CAGCTCAGCTAGTGATCGAGTGCCGCGCGTGAAC	601	0	0	6.14613e-05	0	0	0.00136463
34	CAGGGCTATTCCAGATAAGTTCTCGTTTATTCGT	602	0	0.000113404	0	4.65215e-05	0	0.00136463
34	CAGGGTACTGCATCTGGAGACACGATGCCTTGCA	603	0	0	0	0	0	0.00136463
34	CATAGATGCTTTACTCAATGCAGGTGTGTCGGTT	604	0	0	0	4.65215e-05	0	0.00136463
34	CATCGATAAATGAGTTTTACGCATGTAGTCGTAC	605	0	0	0	4.65215e-05	0	0.00136463
34	CATCTAGTACGTTTTATACCAGGGGTACCTTCAT	606	0	0	0	0	0	0.00136463
35	CATTGATCCATATTGTCAAGATGATCGCTTTGATT	607	0	0	0	4.65215e-05	0	0.00136463
34	CATTTAATTTCGCTGTTTGCTTTCATGCTTCTTG	608	0	0	0	4.65215e-05	0	0.00136463
34	CATTTCTGAAGACTCCGAAAGTATATTCTACTCT	609	0	0	0	0	0	0.00136463
34	CCATTCTGTCAATTGATTGACTATCTTGTCTATT	610	0	0	0	0	0	0.00136463
34	CCATTGCTGACTGGGGCTACGGAGCGTCTCACCT	611	0	0	0	9.30431e-05	0.000145185	0.00136463
34	CCATTGTGGTAGGGTATCTGTGCTTGTTAACCTT	612	0	0	0	0	0	0.00136463
34	CCCGAGTCCATATGTATCAATTCTAGGGTAATCG	613	0	0	0	0	0	0.00136463
34	CCCGTCAGATACTCGGAAATTGCCTGCGGTTGGT	614	0	0	0	0	0	0.00136463
34	CCCTTTTGGTGATTCGATTTTCAGACTATACCTT	615	0	0	6.14613e-05	0	0	0.00136463
34	CCGCTGGAGTGAGTCTTTGGAGGTCCCCTTGACC	616	0	0	0	0	0	0.00136463
35	CCGGATATTGTCTTTGGTTTAATGCCCTCTATTGC	617	0	0	0	0	0	0.00136463
34	CCGTCGAGGTTATCTGTATTTCTCGGGATTACGA	618	0	0	0	0	0	0.00136463
34	CCGTCTACTCCGTGGGCAACTTGGTTCGCGTTTA	619	0	0	0	4.65215e-05	0	0.00136463
34	CCGTTTCCTTGGAAACGTGACTGCGGGCCGGAGC	620	0	0	0	0	0	0.00136463
34	CCTGTCTTCAGTTCACCACAGCGTTTTGAGGTGC	621	0	0	0	0	0	0.00136463
34	CCTTGAGGAAGTCTTTCTTTTGTTCATCGTTGGT	622	0	0	6.14613e-05	4.65215e-05	0	0.00136463
34	CCTTTCGTGTTTAATCAGTCGTTATTGGACTGTT	623	0	0	0	0	0	0.00136463
34	CGAGGGTGCTCTGCGTTACTCGGGTTTCGGCTTC	624	0	0	0	4.65215e-05	0	0.00136463
34	CGAGTTGTCATCGTATTTTCATTTGATTGGAGTC	625	0	0	0	9.30431e-05	0	0.00136463
34	CGCATCCCAGCCTACTCGACACCCTGGTCCGGGA	626	0	0	0	0	0	0.00136463
34	CGGGACAAAAGGTTGTCGTTGCATGGTCAAAATT	627	0	0	0	0	0	0.00136463
34	CGGTATCTCAATGTCTGTCTACTGGTTAATGGTA	628	0	0	0	0	0	0.00136463
34	CGGTTTGAGCTAACTGATCGTGCCCAGTTGTCCT	629	0	0	6.14613e-05	0.000186086	0	0.00136463
34	CGTCAAAAAACCACTTAGTTCTACTCAGCGATCC	630	0	0	0	4.65215e-05	0	0.00136463
34	CGTCATGAATCGTTAAATCGTCATTGTGTTTTGG	631	0	0	0	4.65215e-05	0.000362962	0.00136463
34	CGTCTGTGTCGTACTAAGTGGTTAACAGCCGGAG	632	0	0	0	0	0	0.00136463
34	CGTGGTGTTGGCAGTCGATTGGGCGCGGTGGTCC	633	0	0	6.14613e-05	9.30431e-05	0.000362962	0.00136463
34	CTAAATCCTTGCCTAATCTTGATACGAATGCGTT	634	0	0	0	0	0	0.00136463
34	CTAAGTTTTTTAGTGATTCTATATAGCAACGAGT	635	0	0	0	0	0	0.00136463
34	CTACATAAAATTTGTGCTACATCGTTTACTTGGT	636	0	0	0	0	0	0.00136463
34	CTACCAATAGGTATTCGGGAGAACTGTCGGACTG	637	0	0	0	0	0	0.00136463
34	CTACTAACGTGGATTCACTGTTATTAGGCCTTCC	638	0	0	0	0	0	0.00136463
34	CTAGGTGCAACCTGCTGAGTCCAGCTGTCTGTTG	639	0	0	6.14613e-05	0.000139565	0	0.00136463
34	CTATTTTCATGGTGCTGGGTTTGGACCATGGTCG	640	0	0	0	4.65215e-05	0	0.00136463
34	CTCAAAGGTTTGGTAACACTGCTTCGCTGCGCAT	641	0	0	0	0	0	0.00136463
34	CTCACTAATATGTTTGCATCTTCTCGTGACGTCT	642	0	0	6.14613e-05	9.30431e-05	0	0.00136463
34	CTCATTTTATTGAGAACAGATCACTCCGCTTAGT	643	0	0	0	0	0	0.00136463
34	CTCTACAGGTCTTGCTGACCGTTGGCTCTCCCTT	644	0	0	0	0.000186086	0.000217777	0.00136463
34	CTGATTACTTCTACTTAGTCCATCACTAGGGTTA	645	0	0	0	0	0	0.00136463
34	CTGATTCTGCTATCAGAGCGCGGACAGCTGCTTG	646	0	0	0	0	0	0.00136463
34	CTGCAAGCGCATGCTCGCACGCTGGTGTGTTGTG	647	0	0.000113404	0	0	0	0.00136463
33	CTTAATCTTCTCTCAGCATTTATGTAATTTGTC	648	0	0	0	0	0	0.00136463
34	CTTCCGTTTGGAATCGATCCTTAGCGTGTTCCAT	649	0	0	6.14613e-05	0.000139565	0	0.00136463
34	CTTGTCTTCCTATTATTTTTGTCTTTCTCTGTCT	650	0	0	0	0	0	0.00136463
34	CTTTAGCTTGAGTAGATAAGAACTTGCATACCAT	651	0	0	0	0	0	0.00136463
34	CTTTGTTCTGTGTGGTGAAAACATGTTGGACAGA	652	0	0	0	0	0	0.00136463
34	CTTTTATGATTGTTGGACTCTTGGGCCGAGTTAG	653	0	0.000113404	0	0	0	0.00136463
34	GACAATCCTTGTCTTAATTCGATTAATATCGGGC	654	0	0	0	0	0	0.00136463
34	GACTTTGGTCGGAGATGGGATTTGAGGATCTTCA	655	0	0	0	0	0	0.00136463
34	GATCGACAGTAATCGCTATTTGATGCTGTTCATT	656	0	0	0	0	0	0.00136463
34	GATTACTCGTTTATACTCTACGGCTGGAACCCGT	657	0	0	0	0	0	0.00136463
34	GCAATTCTATCTTGGAGGACTCTTGTTTCGTAAT	658	0	0	0	0	0	0.00136463
36	GCAGAAGACGGCATCTCGTATGCCGTCTTCTGCTTG	659	0	0	0	0	0	0.00136463
34	GCATACAGTTTCGTTGTGATTCTGCGTGAAGACG	660	0	0	0	0	0	0.00136463
34	GCATGGAAGCATGCTCAATAGCTTGTTATGTGGG	661	0	0	0	0	0	0.00136463
34	GCCCTCATTTGGTTCTTCGTCCACATGTGCGCTA	662	0	0	0	0.000139565	0	0.00136463
34	GCCTGAATTGACTATGTTTTCATAAGTATAACAT	663	0	0	0	0	0	0.00136463
34	GCGTCGCCCAGTAGGTCGTGTCGCTATTCGTGTG	664	0	0	0.000122923	0	7.25924e-05	0.00136463
34	GCGTCTCGATTATTCCTGACTTTGGTCACGCATT	665	0	0	0	0	0	0.00136463
34	GCTCGTCTCTGTTTGATGAGGCCGAATGGCGCTG	666	0	0	0	0	7.25924e-05	0.00136463
34	GCTCTGTCAAATATGTTGTTTTTGCCTTTCTTGG	667	0	0	0	0.000325651	0	0.00136463
34	GCTGAAGGGCACAGGTGCCGTACATGTCCCAGGC	668	0	0	0	0	0	0.00136463
34	GCTGAGTGTCTCTGAGTACGTGGCTTGTAGCGTG	669	0	0	0	0	0	0.00136463
34	GCTTTGGTACTCTTTCATTTAGTCGTTTTACTTT	670	0	0	0	0	0	0.00136463
34	GGATGCGCAGGTTACAGGTCTCAATTCATGCTCA	671	0	0	0	0	0	0.00136463
34	GGATGGGACCTGATCGACATGCGCACGTGTCCGT	672	0	0	6.14613e-05	4.65215e-05	0	0.00136463
34	GGCGACATCATCGTGGGCCATCTCTTATCTCCTT	673	0	0	0	0	0	0.00136463
34	GGCGGTCTTTCCACAAGGTTGATATTTGCGCACG	674	0	0	0	0	0	0.00136463
34	GGGGGCGGGTCATTGAGCAAAGGGCAGCACGGCG	675	0	0	0.000122923	0	0	0.00136463
34	GGTCAAGTACAGGTTTCTGTCGATGCCTGGCTGT	676	0	0	0	0	0	0.00136463
34	GGTCAATCTACATACGGTTTGAATTGTTTTAGTT	677	0	0	0	0	0	0.00136463
34	GGTTAGTACAAGTTATCGGATTTCTCACGGTACA	678	0	0	0	0	0	0.00136463
34	GGTTCTTGGCCTGGGGCCTATTAGTTTGCGTGTC	679	0	0	0	0	0	0.00136463
34	GTACAGCAAGTTCTGCTGAGGTATTGGTAGGGCA	680	0	0	0	0	0	0.00136463
34	GTACGGGCCGGCGCTGAGGCGGCCCGGTGCCGTA	681	0	0	6.14613e-05	4.65215e-05	7.25924e-05	0.00136463
34	GTAGCTACTGGTAAAGAGTCTGTACGATCGACGG	682	0	0	0	0	0	0.00136463
34	GTATGTTCTCTGGTTTGGGTGTGGTGGAACTCTG	683	0	0	0	0	0	0.00136463
36	GTATTGCAGGTTGTTGCATTTCTGTTATCGCACTTA	684	0	0	0	0	0	0.00136463
34	GTGATCATGCTGTATGAAGGTTGCACCTTGCCGG	685	0	0	6.14613e-05	4.65215e-05	7.25924e-05	0.00136463
34	GTGATTTCTTTGTTGTCAGATCTTCTCATGTTCT	686	0	0	0	0	0	0.00136463
35	GTGGAGTGGCGGAATTGGGGTCGGAGCCGTGAGGG	687	0	0	0	9.30431e-05	0	0.00136463
34	GTGGCACTCAGTTGAGGGTTGTGTGCTAGTTGTG	688	0	0	6.14613e-05	0.000139565	7.25924e-05	0.00136463
34	GTGTTCTACAAGCGGTTCTTGGCGTTCTGCGATG	689	0	0	0	0	0	0.00136463
34	GTTACTTGTTGTCAGTGGTGGGTTACTCTATGTT	690	0	0	0	0	0	0.00136463
34	GTTCATTGGATTTGCAGTTTTGCTTGGGTACCTT	691	0	0	0	0	0	0.00136463
33	GTTCCGAGATAGTTCACCCTACTCTCACTTTCT	692	0	0	0	0	0	0.00136463
34	GTTCCTATTCCATACGCATCGGCTCAGGTCTTGA	693	0	0	0	0	0	0.00136463
33	GTTGATCGTCTCTAAGTTCGATCTTCGTCCGAG	694	0	0	0	4.65215e-05	0	0.00136463
34	GTTGGTATCTGCGATACAGGGCGTCTCGAGGATA	695	0	0	0	0	0	0.00136463
34	GTTTGGTCTGCATAGTTCTTTGTGGCACTGTCGC	696	0	0	0	0	0	0.00136463
34	GTTTTCGTTTGTTTACCGTAAGGGTAACATGTTG	697	0	0	0	0	0	0.00136463
34	GTTTTTACTAAGAATTATTTCTTAGACTAGACTT	698	0	0	0	0	0	0.00136463
34	TAAGGATCACTTTGGACCACGATTTTGTATCTTC	699	0	0	0	0	0	0.00136463
34	TAATGTTAACCCGTTGACCCTCTCATTAAGGAAG	700	0	0	0	0	0	0.00136463
33	TAATTGCTACCAACTGTGTTACTACTTGCTGAT	701	0	0	0	0	0	0.00136463
34	TACAATAGAGTAGACCGGAATCTTGGGTTGCTAT	702	0	0	0	0	0	0.00136463
34	TACGGCAGTGTTCAATATCCTGTCCTTGAGTGTG	703	0	0	0	0	0	0.00136463
34	TACGTCGGATCATATGGTTATTGCCACAGGTTCC	704	0	0	0	0	0	0.00136463
34	TAGAACAGTTCTAGTATTCTGCATCTTCGTTCGA	705	0	0	0	0	0	0.00136463
34	TAGATCCGACTACCAAACTGTTGGAGTCCTCTAT	706	0	0	0	0	0.000145185	0.00136463
34	TAGCGTAGTATGTTCGCTGGTCGTCTTCTTGGTG	707	0	0	0	0	0	0.00136463
34	TAGGATGGTCGAATTAATTTCGTGGATGTGAAAT	708	0	0	0	0	0	0.00136463
34	TAGTGCAAATCATGTTCTTTGAGGTCTCTTTTTG	709	0	0	0	4.65215e-05	0	0.00136463
34	TAGTTTGTCTTTGCTATAGACTCTCAATACTGTC	710	0	0	0	4.65215e-05	0	0.00136463
34	TATACCATTGGTGTAGGTTATGATTAACCTGCTG	711	0	0	0	0	0	0.00136463
34	TATGGATTGCTTGTAAGGCTGCCACGGGATCTGA	712	0	0	0	0	0	0.00136463
35	TATGGGAGCTTGGTGTTGTTCGGGCGTTTCTCAAT	713	0	0	0	0	0	0.00136463
34	TATGGGTCGTCTACTTCATAAAACTCTTCATGGT	714	0	0	0	0	0	0.00136463
34	TATGGTAAGTACTACTTCTTGAAGCTTCTGTTGC	715	0	0.000113404	0	9.30431e-05	0	0.00136463
34	TATGTTACCACTAGTCGTTGTTTTTGGTTCTCCC	716	0	0	0.000122923	9.30431e-05	0	0.00136463
34	TATTACATTTCTGAGATACCACTGTGTTCAACTC	717	0	0	0	0	0.00029037	0.00136463
34	TATTCACATTGGATCATGGGTGCATCCCTCTTTG	718	0	0	0	0	0	0.00136463
34	TATTCTCGAACTCTGCCTTTGAGTTTTTGCTCTG	719	0	0	0	0.000139565	7.25924e-05	0.00136463
34	TCAAGGTAGCTGTGAGATATCCTGGGCGTGGCTA	720	0	0	0	0	0	0.00136463
34	TCACGATGTTCTATGAACGATGGTCAGGCTCTGA	721	0	0	0	4.65215e-05	0	0.00136463
34	TCACTTCGTTGCTCGTAACTAGTTAAGCCTCATT	722	0	0	0	9.30431e-05	0	0.00136463
34	TCAGGGAGATGTGCCGTTTCACCTAAGGTTAGGT	723	0	0	0	0	0	0.00136463
34	TCATGGAAGGAAATTCGCTTTTGGCGCGACGTTG	724	0	0.000113404	0	0.000186086	0	0.00136463
34	TCCAATTATTCCACGCTGATGGTGCTGCTTGTCG	725	0	0	6.14613e-05	4.65215e-05	0.00029037	0.00136463
34	TCCAGGCTGCCTTGTTTTATTGATTGATATTCGG	726	0	0	6.14613e-05	4.65215e-05	0	0.00136463
34	TCCATCACTCCGCTCTTGACCTAGTGAGCAAGCA	727	0	0	0	0	0	0.00136463
34	TCGCTAATGCATTTCCATTAACTTTCTCTCGGTG	728	0	0.000113404	0	9.30431e-05	0.000145185	0.00136463
34	TCGTTTTAATGGAGGGGTTGCGCTTAGTGAGCTC	729	0	0	0	0	0	0.00136463
34	TCTCCTTGTCAGGTGCGAACGTATAGTTGCTAGA	730	0	0	0	0	0	0.00136463
34	TCTTCCGTATCCATTTTCGTTTGTCTTGTATTTG	731	0	0	0	0	0.00029037	0.00136463
34	TCTTCTAGGTCTTATTTAGCATTGTCGTGTTGCA	732	0	0	0	4.65215e-05	0.00029037	0.00136463
34	TCTTGGTTCTCGCTTCGGTTGACTCTCTTCATTG	733	0	0	6.14613e-05	0	0	0.00136463
34	TCTTGTTAGCTGTGTAGAGGTTAACCTTGACTCG	734	0	0	0	0	0	0.00136463
33	TCTTTCGTCCAGACACATACGTTCACTGTTGTT	735	0	0	0	0	0.000435554	0.00136463
34	TGAGAAGACTTGGATCTGCAGGTCATCTCCTTGC	736	0	0	0	9.30431e-05	7.25924e-05	0.00136463
34	TGATACATACAAGTTGGTGTTAGTTTCTTGCTAT	737	0	0	0	0	0	0.00136463
34	TGCACTGTCTACTTGTAGACCTAAGACCTGGGCG	738	0	0	0	0	0	0.00136463
34	TGCAGCCTGTCCATCCTGCGGTGCTTGCTGGGGC	739	0	0	6.14613e-05	0	0.000145185	0.00136463
34	TGCATTTCTGTTTTGTTTAGTCACTTAAGTCTCC	740	0	0	0	4.65215e-05	0	0.00136463
34	TGCTCACGGAACTGCTCGCGAGCGTAGACTCTTC	741	0	0	0	0	0	0.00136463
34	TGCTGAGCAGTGGAATGTGTCACGGTTTTCGCTC	742	0	0	0	4.65215e-05	0	0.00136463
34	TGGGTGATTTGCTGCTTTGCTTGGATTCACGACT	743	0	0	0	0	0	0.00136463
34	TGGTGATTTGGGGCTATGTAGTCTTTCTCAGATT	744	0	0	0	0	0	0.00136463
34	TGGTTGACTTCAAACCGCAATCTACTTTACATTC	745	0	0	0	0	0	0.00136463
34	TGTAATGGAGGTTACCGGCTCAACTTGCTTTCCT	746	0	0	0	0	0	0.00136463
33	TGTAATTCCATTGTGAACGTCATGTTGTTTGGA	747	0	0	0	0	0	0.00136463
34	TGTAGCCAATGCTTTATGCTAATTGTGCGCTTAT	748	0	0	6.14613e-05	0	7.25924e-05	0.00136463
34	TGTCCTTCATGTGGTTTGTTATTGGTACCGTGTA	749	0	0	0	4.65215e-05	0	0.00136463
34	TGTCTTATCTTACACGCTGGTGGTAGTCACTGCG	750	0	0	0	0	0	0.00136463
34	TGTTCCACAGCTTTAAGGTATCGTTCTTAACTAA	751	0	0	0	0	0	0.00136463
34	TGTTTTGTTACTCGAGGTTTCTGGCCCAGTTGAG	752	0	0	0	0	0	0.00136463
34	TTAAGGAATCGAAGGGTCTTCTTCTGTTGCTCAG	753	0	0	0	0	0	0.00136463
33	TTACAAGTCCTTTTGCTTTCTCATTCCTTGATG	754	0	0	0	0	0	0.00136463
34	TTACCGACTTGTGAATTCGTTGCTTGGTCTCCGG	755	0	0	0.000368768	4.65215e-05	0	0.00136463
34	TTAGCTTAAAGCTTAAAGTGACTGGGTTGGATAG	756	0	0	0	0	0	0.00136463
34	TTCACAGAGATCTATGATCGTTGTCCTTTTGTCC	757	0	0	0	0	0	0.00136463
33	TTCACTAATACTTGTGGTTGACCGCGAACGGAG	758	0	0.000113404	6.14613e-05	4.65215e-05	0	0.00136463
34	TTCCTGTGGGGAGACATCTGGCTCGGACTAGCCT	759	0	0	0	0	0.00029037	0.00136463
34	TTCTAGCTTCGACTAAGTGGACTCTCATTCCTCG	760	0	0	0	0	0	0.00136463
34	TTCTAGTTGTATCATGCGCTTATGGCTGTTGGTT	761	0	0	0	0	0	0.00136463
34	TTCTATAGGACCCAATGCGTAGCTCGGTGCTTAA	762	0	0	0	0	0	0.00136463
34	TTCTGTACCTTGTTATTGACCGCTGGGGCAGCTG	763	0	0	0	4.65215e-05	0	0.00136463
34	TTCTTGTAACAACGAATTGACTTGGGCTTGGCTT	764	0	0	0	0	0	0.00136463
34	TTCTTTCTTTGCTCTGAGTGTCAACCTCTCTTGA	765	0	0	0	0	0	0.00136463
34	TTCTTTTCACTTCATTGTCATATGCAGACGGGTG	766	0	0.000340213	0	0.000139565	0	0.00136463
34	TTGAACATTACGTTTGACTAGTGAGGTGGCGAGG	767	0	0	0	9.30431e-05	0	0.00136463
34	TTGAGACTCGTTCTTATGTGGGTTAGGTGTTATA	768	0	0	0	0	0	0.00136463
34	TTGATCTTCATATCCTTGTGAGGTTCAGTGACGT	769	0	0	0	0	0	0.00136463
34	TTGATGTCGACGTTAATAGCTTCTCATTGGTGTT	770	0	0	0	0.000139565	0	0.00136463
34	TTGCAAATCCGCTTAGGATTTTATGACTGCTTAA	771	0	0	0	0	0	0.00136463
34	TTGCATGATGCAGTTGGTCTAAACGCGTTAGGGC	772	0	0	0	0	0	0.00136463
34	TTGCTGAATTTTGTTTCTCAGCCACACAGTGGTA	773	0	0	0	0	0	0.00136463
33	TTGGTCAACACTGAATCTTCGCTTGATGTCTTG	774	0	0	0	4.65215e-05	0	0.00136463
34	TTGTCGGACAAATGCGGGTTTCTCTAACGACTGG	775	0	0	6.14613e-05	0	0	0.00136463
34	TTGTTCGACTACTCATATCGCGTCGTTACACTCC	776	0	0	0.000122923	4.65215e-05	0	0.00136463
34	TTTAAATTGGTGGTCTAGGGGTCGTACGTCGCTG	777	0	0	0.000122923	9.30431e-05	0	0.00136463
34	TTTACGTGACGTTATTAACATGCAGGGCCTTGGT	778	0	0	0	0	0	0.00136463
34	TTTAGACTTTTGTGCTTGGATTCGTTGGTGCTCC	779	0	0	6.14613e-05	4.65215e-05	0.00029037	0.00136463
33	TTTCAAGTGTTTACTTTCTCGGCGTTGCGAGAC	780	0	0	0	4.65215e-05	0	0.00136463
34	TTTCATCCTACGTAATCTTCTGGTTACCACATAC	781	0	0	0	0	0	0.00136463
34	TTTCCCTAACGTTTCCCCTTCTTCGGATCCGCTG	782	0	0	0	9.30431e-05	0.000508147	0.00136463
34	TTTGGAAAGCAAAGCTCGATTCTGGTCAGTTAGC	783	0	0	0	4.65215e-05	0.000217777	0.00136463
34	TTTGTTGTTTTTTCGTCGCTCGGTATCTACATTC	784	0	0	0	4.65215e-05	0.000217777	0.00136463
34	TTTTCCGGAATTAACAATACTCTAATTACTCTTC	785	0	0	0	0	0	0.00136463
34	TTTTGAATAGCTAATTCTCGTAGCTTTAAGTTGG	786	0	0	0	0	0	0.00136463
34	AAGGACATTGTTTGATCTGGTTTTGAGTGTCTTA	787	0	0.00136085	0	9.30431e-05	0	0
34	CAGACCGTGCGACGGAGGACATCGCCTTGGGCTG	788	0	0.00136085	0	4.65215e-05	0	0
34	CATAATCTACAGTTTATACCCGTGTAGGACACAA	789	0	0.00136085	6.14613e-05	4.65215e-05	0	6.82315e-05
34	GCCAATGGTATCAAAGGGGTGCTTTCACGTCGTC	790	0	0.00136085	0	0	0	0
34	TCTAGGGTATCATTATCAGGCTTGTGTCACAACC	791	0	0.00136085	0	0	0	6.82315e-05
34	CCATGATGTACATGCTTCGTCAGTACACCTCTTT	792	0	0	0	4.65215e-05	0.00130666	0
34	TTGTACGCGTATTGTCCTTGTGTGGTTACGCGTC	793	0	0	0	0	0.00130666	0
34	AAAGCCTTGTCGTTTATTGATTTGTGGTCATATC	794	0	0	0	0	0	0.0012964
35	AACCTACTAATAATCATAGAGGGTTTTCGTGCTGG	795	0	0	0	0	0	0.0012964
34	AACGCGTTTGTAACACTGTTCGATCTATCGTTTT	796	0	0	0	4.65215e-05	0	0.0012964
34	AACTCCTGTTAGCTGGCGCTAGAAGGGTTCCATG	797	0	0	0	0	0	0.0012964
34	AACTCTTTTGACGCGATGCTGTGTTTGTTAGCTT	798	0	0	0	0	0	0.0012964
34	AACTGGCCTGGATACTCGCCGAGTTCGGTCGGGG	799	0	0	0	0	0	0.0012964
34	AACTTTAGGGGCCAATGCTTAAGGTTTCAAGTTT	800	0	0	0	0	0	0.0012964
34	AAGAATTGTATTCTTGCTTGTGTTACGGTCTAGC	801	0	0	0	0	0	0.0012964
34	AAGATCTTTGGGTAGGAATCCATAAGTCATGGTT	802	0	0	0	0	0	0.0012964
34	AAGGATCGTTGGAAAACTTACAAGGGGGCGCTTT	803	0	0	0	0	0	0.0012964
34	AAGGCGATCGTTCTTCTTAACGGTTCATGTCTGC	804	0	0	0	0	0	0.0012964
34	AAGGGCATTACGACAAATGCCTGTGTCTGCGCTG	805	0	0	0	0	0.000145185	0.0012964
34	AAGGTGTCATCACTTCAGTGATTATCGTTCTATA	806	0	0	0	0	0	0.0012964
34	AAGGTTCGCAAACGAGATTGGCTAGATGGGCAGT	807	0	0	6.14613e-05	0	0	0.0012964
34	AATAATAGGATGTGGGAGGGGTGCCATAGGGGCA	808	0	0	0	0	0	0.0012964
34	AATCATTCGGTCAGGTTAACAGTGTGCTGATTAA	809	0	0	0	0	0	0.0012964
34	AATCGCTTACCGTGTCTGTTCGCTTGGTCGGCGT	810	0	0.000793831	6.14613e-05	0.000186086	0.000217777	0.0012964
34	AATGATGTCAGCTACAGGTCCATTGTGCTCCTTC	811	0	0	0	4.65215e-05	0	0.0012964
34	AATTAAGGATGCAAAAGATGACTGGATGAACGGG	812	0	0	0	0	0	0.0012964
34	AATTCGATTATAGGTTTCTCCATTCTCGTTAGCT	813	0	0	0	0	0	0.0012964
34	AATTTGGATTTGTACGTTCTTTATCCATCTTGTG	814	0	0	0	0	0	0.0012964
34	AATTTGGTGTGCGGGCACACTGATTGTTCCACTG	815	0	0	0	0	0.00029037	0.0012964
34	ACAGCTCTGTTACCAGGGATTTGTGAAGGACAGT	816	0	0	0	0	0	0.0012964
35	ACAGTTTTGTCTCTGCTTAGAGTGCGGTCAACCAG	817	0	0	0	0	0	0.0012964
34	ACCAATTTGGTTTTGAAATTACGATAGAGCACTC	818	0	0	0	0	0	0.0012964
34	ACGAGGCTAGTGAGGTAACTAGTGCAGTCATAAC	819	0	0	0	0	0	0.0012964
34	ACGCCCAGGGTGTCTGATCGAATCCGAGCTACGT	820	0	0	0	4.65215e-05	0	0.0012964
34	ACGGGACCTTCTGGTATGTCACTGTGTTGTTCGT	821	0	0	6.14613e-05	4.65215e-05	0	0.0012964
34	ACGGGACTCAAGGATACTGGCTCCGCTCGTTTTT	822	0	0	0	9.30431e-05	0.000145185	0.0012964
34	ACGGTCCACCCTGGTTGAACGCTGACTTTTGCTG	823	0	0	0	4.65215e-05	0	0.0012964
34	ACGTAGTTTGCCATTTGGGTTTCTCGGACAGATT	824	0	0	0	0	0	0.0012964
34	ACGTCATTTTTGATAATAGTACTGCAGTGGCTGG	825	0	0	0	0	0	0.0012964
34	ACGTTGGTTTCTAGCTTGTCGCCCAACATAGTGC	826	0	0	0	0	0	0.0012964
33	ACTCCCGGGGTATCCGGATTACTTCGTAGGGTT	827	0	0	0	4.65215e-05	0	0.0012964
34	ACTCTATCGATGCTTTAGGTTGTACTTAATCGGG	828	0	0	0	0	0	0.0012964
34	ACTGGCTTGTAAAGTCTAGCTATGTACCTATCTA	829	0	0	0	0	0	0.0012964
34	ACTGGTCAGACCGGTGTGGAGCCTCTGCGTGTGT	830	0	0.000226809	0	4.65215e-05	0.000145185	0.0012964
34	ACTTAATTTGTTGGAAGGGCCGTTGGCACTCAGT	831	0	0	0	0	0	0.0012964
34	ACTTACCGTTCAATTGCCTTTCTAGCTAGTACGG	832	0	0	0	0	0	0.0012964
34	AGACTCTTGTAAATCCTGCATTTTCGTTCTTTTC	833	0	0	0	0.000139565	0	0.0012964
34	AGAGGGATGACATAAGGTTTATGTCATTATGTGT	834	0	0	0	0	0	0.0012964
34	AGATTTTGAGTCAAACGTAGTCCACGATCTTAGT	835	0	0	0	0	0	0.0012964
34	AGCCACTCAGGTCGCCTAGAGATGAAACTCTATG	836	0	0	0	0	0	0.0012964
34	AGCCGCACGTAGTTAGATGAGCATTAGCCTTAGA	837	0	0	0	0	0	0.0012964
34	AGCGGACGCAAGTCAGAAAGTGGATGTAACAATA	838	0	0	0	0	0	0.0012964
34	AGGATATGTTTCCACGACTGTGCACTCGCTGGTC	839	0	0	0.000245845	0	0	0.0012964
34	AGGTAGAAGTCTTAACTGATTTATTGCGTCTGTG	840	0	0.000113404	6.14613e-05	4.65215e-05	0	0.0012964
34	AGGTTAGACTAAGGTGTTATTACCTTTACGTGGG	841	0	0	0	0	0	0.0012964
34	AGGTTCCGGTGGAATTACACCGGTCTGTGCTTGT	842	0	0	0	0	0	0.0012964
34	AGTGATAATGGCGTAGTTGTTTCCTGATAGTGGG	843	0	0	0	0	0	0.0012964
34	AGTGGATCCAAAGATGCTGTGTTCGCGACTTCCT	844	0	0	0	0	7.25924e-05	0.0012964
34	AGTTCTAAGCATTTTAGATTATTCCCTTCCTCGT	845	0	0	0	0	0	0.0012964
34	AGTTCTTAAAATCGACTATTGTCTGGACTCGGAG	846	0	0	0	0	0	0.0012964
34	ATAAACATTCATAGGCCTCTTCACAGGGCGTAGA	847	0	0	0	0	0	0.0012964
34	ATAAACTCACATGTTTGGTTCTATCCAAGCGTGG	848	0	0.000113404	0	4.65215e-05	7.25924e-05	0.0012964
34	ATAACGGCAATGAATACTAACATCGAACGTTGTA	849	0	0	0	0	0	0.0012964
34	ATAAGTCTGGTTTCTGATGCAGAATCAGTCAGTT	850	0	0	0	0	0	0.0012964
32	ATAGAATGAGTCATAAAAGATCTATCCGTTCT	851	0	0	0	0	0	0.0012964
34	ATAGATGGGCTCGATAGTAATCTGCTTGCTTTGG	852	0	0	0	0	0	0.0012964
34	ATCAAACTCGTTGCTTGTTTCATCGATGTTCAGG	853	0	0	6.14613e-05	4.65215e-05	0	0.0012964
34	ATCACTTAAGCCGTACGACAGCGTGCGCGGGTGT	854	0	0	0	0	0	0.0012964
34	ATCGGTTTATCTTTCTATTGTGTAGTCATATGTA	855	0	0	0	0	0	0.0012964
34	ATCGTCACCCGTATGGTACAGCTCGTTAGTCCTC	856	0	0	0	0	0	0.0012964
32	ATCTACTTATTTTCGTTGGATTTCTCTTACGC	857	0	0	0	0	0	0.0012964
34	ATCTTTAGTGTTCGGCGAGTCCCTGGTGGGTCGT	858	0	0	0	4.65215e-05	0.000145185	0.0012964
34	ATCTTTTGAGAAAGATTGTCTCGTTTGGGCTCTA	859	0	0	0	0	0	0.0012964
34	ATGCACAATCAATTGTTTGTGGAGTTTAGCTGTC	860	0	0	0.000122923	4.65215e-05	0	0.0012964
34	ATGCCTAGCTAATCCTTTTCCTGGACGGTCGACA	861	0	0	0	4.65215e-05	0.000145185	0.0012964
34	ATGCGAAGTTTTATTTTCAGTTGTTTGGTGACTT	862	0	0	0	0	0	0.0012964
34	ATGCGCTTGACGCGCAGGTGCAATCGCGAGGGTG	863	0	0	0.000122923	0	0	0.0012964
34	ATGGCGTTCCTACTGATGGTTCCTGGGGAGGCAC	864	0	0	0	0	0	0.0012964
34	ATGGGTTAATGGTTCTTTCCAATTCCATCTTATC	865	0	0	0	0	0	0.0012964
34	ATGTAGTGATAACATTCAGGATTCTCAATATGAA	866	0	0	0	0	0	0.0012964
34	ATGTTGTCCCTGCGGAATAGTTTACCCTTGTGTC	867	0	0	0	0	0	0.0012964
34	ATTACAGACTATTCGTTTCGGCTTGCTTAGCTAT	868	0	0	0	0	0	0.0012964
34	ATTCACGCGATAATATGCTTGACGTAACTGTCGT	869	0	0	0	0	0	0.0012964
34	ATTCTATAATTGATTTAGTTGTCAGTAAACGCAG	870	0	0	0	0	0	0.0012964
34	ATTGGTTTTCTTTCTGAATTCGCTTGGTCGGATG	871	0	0	0	0	0	0.0012964
34	ATTGGTTTTGGTTTGCACTGGATGATCAGCTACG	872	0	0	0	9.30431e-05	0	0.0012964
34	ATTGTGCGCAAACCGAGGGTCTAAGCATTAAGTC	873	0	0	0	0	0	0.0012964
34	ATTTACTTTGCCTTTGTCGACAGTCCTTGCTGCC	874	0	0	0	0	0.000217777	0.0012964
34	ATTTAGGGTAATTGCTAACTTGGGTGCCAAGCTA	875	0	0	0	0	0	0.0012964
34	ATTTAGGTGAATTCATGTAGCCTACATCAAAGCA	876	0	0	0	0	0	0.0012964
34	ATTTCTTTTGATTTTGAACCTGGACGATCGTTTT	877	0	0	0	0	0	0.0012964
34	ATTTTACTCTCCGTACTTAGAATTGGTTCATTCT	878	0	0	0	0	0	0.0012964
34	ATTTTTGTTTGTTCTATGATCTCTTGGATGCAGG	879	0	0	6.14613e-05	9.30431e-05	0	0.0012964
34	ATTTTTTGACCATACTCCTCACATGGTTCATCTG	880	0	0	0	0	0	0.0012964
34	CAAATGTTTTGGGTCATGTCCTGAATAGTTTATG	881	0	0	0	0	0	0.0012964
34	CACAAATGGGGCTCGGGCATTCTTTCTCGTTCTG	882	0	0	0	0	0	0.0012964
33	CACAAGGCCCTTATCATCCCGGTGGCATTGACG	883	0	0	0.000122923	0	0	0.0012964
34	CACACTGGGGGCTGATTCTCTGCTGGGAATGAGG	884	0	0	0	0	0	0.0012964
34	CACTGTATCTTCATGCTCTGTGTCGGTACTACGT	885	0	0	0	0	0	0.0012964
34	CACTGTTCATGTTGTTATATCGGAGTTCTGACGA	886	0	0	0	0	0	0.0012964
34	CACTTTTTCGTTAGAGTATTTTCAGTTGTTGCTT	887	0	0	0	0	0	0.0012964
34	CAGAGATACGTACCTGTAAAGGTTCTCTGGTGGA	888	0	0	0	0	0	0.0012964
34	CAGATTCGTGTACGAGTGGAGTTGTCTTGGCTTG	889	0	0	0	0	0	0.0012964
34	CAGTAGGCGTATTCAGTATTATGGCTTCGGCATA	890	0	0	0	0	0	0.0012964
34	CAGTCTTATTAGAGCATAGAGCCTAGGTATGAAA	891	0	0	0	0	0	0.0012964
34	CAGTGTCTCTTCATATCTTTAGGGTGTCTTGGAT	892	0	0	0	9.30431e-05	0	0.0012964
35	CATAGTGATTGGGTGCATCTGCGCTGCTTGGGTGG	893	0	0	0	0	0.000362962	0.0012964
34	CATCTGCGCATGTCATTGTCTTCCGTTTGTGACG	894	0	0	0	0	0	0.0012964
34	CATGGTACGCGTTATCACGCATAGGAACGTGTGA	895	0	0	0	4.65215e-05	0	0.0012964
34	CATTCGATGGATCTTCACGATTGAGGGTCGGCTG	896	0	0	0.000122923	0.000279129	0	0.0012964
34	CATTGGTCACCCTGTGCCTCGTTTATTTTTCATT	897	0	0	0	0	0	0.0012964
34	CATTTAGGTATCACTCAATGCGATTGGCGGTGCA	898	0	0	0	0	0	0.0012964
34	CATTTGACGCCTTTTAGCATAAAGCTCACGCTTC	899	0	0	0	4.65215e-05	0	0.0012964
33	CATTTTATAGTTAGCATTCACGCGCTGTTCATT	900	0	0	0	0	0	0.0012964
34	CCACTGAGTGGATAGCCTTTGTTGGTTCTATCAT	901	0	0	0	0	0	0.0012964
34	CCAGATCTCAGGTTACATCATGTGGATTGCTTAG	902	0	0	0	0	0	0.0012964
34	CCATAGGGATAGTCTCTTCCTGTTTCTTGTGAGC	903	0	0.000226809	0	0	7.25924e-05	0.0012964
34	CCCAATACTCGTGACGATACTCGTTTAGAGATGC	904	0	0	0	0	0	0.0012964
34	CCGAGAGGCATGCGTGTTTGGCCCATTCTGCTCG	905	0	0	0	0	0	0.0012964
34	CCGAGGATCGCGCTTGATGGATATATTCGAGAGT	906	0	0	0	0	0	0.0012964
34	CCGGTTACTTATGTAAATTGATGAATTTATGTAA	907	0	0	0	0	0	0.0012964
34	CCTACTTGCAATAGTGACTATGGAGCCCGGCTGG	908	0	0	0	4.65215e-05	0	0.0012964
34	CCTGTTCTTATGACCTTTCCAGATCGATGACTTT	909	0	0	0	4.65215e-05	0	0.0012964
34	CCTTGTTTGTGGTTGTCACGTTGAAACGCGGCTG	910	0	0	0	0	0	0.0012964
34	CCTTTAGGACTTGTGCGATCGTGCCTATTCGTTC	911	0	0	0	0	0	0.0012964
34	CGACGCGTGCCTTGCCTCGGTTGCTTGGCGCATT	912	0	0	0	0.000325651	0.000217777	0.0012964
34	CGACGTAGAGCCTTACCTCGGGTACTTCACGCGT	913	0	0	0	0	0	0.0012964
34	CGATAATAGAGTTAACATACGGATTCCGCTTTTA	914	0	0	0	0	0	0.0012964
34	CGATAGTACTTTATGTTCATCCACTGGGTTTAGA	915	0	0	0	0	0	0.0012964
34	CGATCATCTGCGATATCCTGTGTTACCTTTTGCT	916	0	0	0	0	0	0.0012964
34	CGATGATTGTTTGTCTTTTCATTTTTGTATTTTT	917	0	0	0	0	0	0.0012964
34	CGATTGTCGCTATATTATGCTCAGTCACTTCGCC	918	0	0	0	0	0	0.0012964
34	CGCATGTACTCTTCATTCAGTGGTTTCGGCGCTT	919	0	0	0	0.000232608	0	0.0012964
34	CGCTGGACTCTTCGCATGCGTATTGTCGGTCTAC	920	0	0	0	0	0	0.0012964
34	CGGGCGCAGAGGATCCCTTTTGTCTCGATCACTC	921	0	0	0	0	0	0.0012964
34	CGGTTCAGTTTCCTTTATTCTTTGTTGCTGTCTT	922	0	0	0	9.30431e-05	0.000362962	0.0012964
34	CGTAAGGGACACATCACACATTCAGACGCCTGGG	923	0	0	0	0	0	0.0012964
34	CGTACGGATATTGTTAAATACTTTAAAAATGTTA	924	0	0	0	0	0	0.0012964
34	CGTACTCAAGCCTTGTTCAGTCCTTTCGTCGGTG	925	0	0	0	0.000232608	0.000145185	0.0012964
34	CGTATTAGTTTGGTACTAGTGTCATTAGCTGGTC	926	0	0	0	0	0	0.0012964
34	CGTTTTGTATCTTCTTTTCGACAAGCTGTGCTTA	927	0	0	0	0.000139565	7.25924e-05	0.0012964
34	CTAACCTTTCTGAAGCTTCTCAGTTGGCGCGCCG	928	0	0	0	0	0	0.0012964
34	CTACGAGGGTTATGTCTTCCACTTAGCCTTTGCT	929	0	0	0	0	0	0.0012964
34	CTAGCCTCAACTGTGCCGAGGGCTGGGAGTCGGT	930	0	0	0	0	0	0.0012964
33	CTAGTCTGTGCGTCAGACTTTGATCGGTGCCTT	931	0	0	0	0	0	0.0012964
34	CTATCGGCTAACTTACACTTTTTCTTTGGTGTTC	932	0	0	0	4.65215e-05	0	0.0012964
34	CTATGAAAGGTAAGCCACGTGTAAGCTTGTATGC	933	0	0	0	0	0	0.0012964
34	CTATGTTAGCTCGTTTGCTATTCCTAATGGTCTT	934	0	0	0	0	0	0.0012964
34	CTATGTTCGTGAGAGATAGTTTATTCCTGCCTTC	935	0	0.000113404	0	0	0	0.0012964
34	CTATTTTCGTTCGCAGGGGTACGTGTACGCTCAT	936	0	0	6.14613e-05	0	0	0.0012964
34	CTCCACTTCGTTGAGAACCGACTTTGCTCATTGT	937	0	0	0	4.65215e-05	0	0.0012964
34	CTCCGACATGTGGTTTGGGTTTTTGCCTGTGTTT	938	0	0	0	0	0	0.0012964
34	CTCGCAGCTGATTGTTAGTCTCAATAGTGTCCTT	939	0	0	0	4.65215e-05	0	0.0012964
34	CTCGCGTTATACCTGACGATTAGATTTCAGTTAT	940	0	0	6.14613e-05	4.65215e-05	0	0.0012964
34	CTCGGTTCTGCTTTGCGTTGTGTATCCTGTGTGG	941	0	0	6.14613e-05	4.65215e-05	7.25924e-05	0.0012964
34	CTCTCTAGTGCAGGGTAGTACCCATCTTCGGCTG	942	0	0	0	0	0	0.0012964
34	CTCTCTGTACGGTCACGGGTTCCTGCGGTGCCCC	943	0	0	0	4.65215e-05	0	0.0012964
34	CTCTGGTGTGTCGAGGTGATCCTGCTAGACACGT	944	0	0	0	0	0	0.0012964
34	CTGATAACTATTCGTTATGGTGGGACTGTCTATT	945	0	0	0	0	0	0.0012964
34	CTGATTTTCGGTTATCTTCTTTGTAGTCTGCTGC	946	0	0	0	9.30431e-05	7.25924e-05	0.0012964
34	CTGGACACTGCTACGTTCATCGTTGTGGAGAGGT	947	0	0	0	0	0	0.0012964
34	CTGTACAGGAACTTGTCCAACCGAGTCTGCTAAG	948	0	0	0	0	0	0.0012964
34	CTGTCTGGCGGATGTTCTACGCGTTTTTTTGATA	949	0	0	0	0	0	0.0012964
34	CTTACCACTGTAAAGCCTGGCCTCTCGCTTGTTA	950	0	0	0	0	0	0.0012964
34	CTTAGTTGTTCAGCATTTGTGGTTAGCATATGTT	951	0	0	6.14613e-05	0	0	0.0012964
34	CTTAGTTTACTTGTGCTCCTACAACTTCTTTATA	952	0	0	0	0	0	0.0012964
34	CTTCGTTTGAATTATTCATGTTTAAGGGCTACTT	953	0	0	0	0	0	0.0012964
34	CTTCTCTATTATCGCAGTGGCCTGGTGCCATATG	954	0	0	0	9.30431e-05	0	0.0012964
34	CTTCTTCGCTGCCTTGCCGTTGGCTGGTTGTTAG	955	0	0	0	0	0	0.0012964
34	CTTCTTCTTGTTGTCTAGGTTTCCGCTAGGCGTG	956	0	0	0	9.30431e-05	0.000145185	0.0012964
34	CTTGTCATGATATGGATTAGGCTGTTGAACCCTA	957	0	0	6.14613e-05	0	0	0.0012964
34	CTTTAATAAACATCCCTGAGCGGGGCTGGGGTAT	958	0	0	0	0	0	0.0012964
34	CTTTAGTTCGTGATTTATTCCCTTTAGCTTCCTC	959	0	0	0	0	0	0.0012964
33	CTTTCGTTTGGTCAGTAGATTGACTCCGGATAG	960	0	0	0	0	0	0.0012964
34	CTTTTTGATAATCTTTGACTTTCATAAGAGTTTG	961	0	0	0	0	0	0.0012964
34	GAACATTGTTTTGTTAACCTCCATGTATAAGTTG	962	0	0	0	0	0	0.0012964
34	GAACTTGAACAGCGTTGGTTGAAGATTTGGAGGG	963	0	0	0	4.65215e-05	0	0.0012964
34	GAAGAGAGGGTTACTTCAGATCTATTTGAGCCGA	964	0	0	0	0	0	0.0012964
34	GAAGGGGGTGTGCTTTGTGAATGGAGAAGGCGTG	965	0	0	0	0	0	0.0012964
34	GAAGTTTTGACAGTAGCAGCAGTTTCAGGTTTGG	966	0	0	0	0	0	0.0012964
34	GACAATTTCCATTTTGTCTTAGTCATTTCGCTGT	967	0	0	0	4.65215e-05	0	0.0012964
34	GACAGAGTATACGATTCAGAGGCAGACTAGGGTA	968	0	0	0	0	0	0.0012964
34	GACTTCCAGCTGTGCTTGTCTCGCTTGCCTTTTT	969	0	0	0	9.30431e-05	0	0.0012964
34	GAGGGTAGGGCCGTCCCAACCTATTGTTCGGCTG	970	0	0	6.14613e-05	0	0	0.0012964
34	GAGTATCTCGATCTTATTTTGTTTTCAATTCCTG	971	0	0	0	0	0	0.0012964
34	GAGTCTTGACCTTGATGTTCGGACTCAGTTTGTG	972	0	0	0	0	0	0.0012964
34	GAGTTTTGTCTTCTACTACCGAGCGCATTTCGTA	973	0	0	0	0	0	0.0012964
34	GATCGGGTACTAGATCAAAGTCAGGGCGTCAACG	974	0	0	0	0	0	0.0012964
33	GATGTATATACTCGCACATTAGACTACTACCAG	975	0	0	0	0	0	0.0012964
34	GATGTTAGTCCGAGTTGATTGTCAGGGGTGCCTG	976	0	0	0	0	0	0.0012964
34	GATTAGAGTCTGATGCAATGGCTCATGACGCTGC	977	0	0	0.000122923	4.65215e-05	0.000145185	0.0012964
34	GATTCAAGTTTGGACATGCGCGGAGCGACGCTTT	978	0	0	0	0	0	0.0012964
34	GATTTCTCATTCATTCGTCTCATTGGGCTTCTTG	979	0	0	0	4.65215e-05	7.25924e-05	0.0012964
34	GCAACTTGGATTATTGGCCACAGCTGTAACTCCC	980	0	0	0	0	0	0.0012964
34	GCATTTAATGGTAGTGGCCATGGTGATTTGGTTT	981	0	0	0	0	0	0.0012964
34	GCATTTAGAGTGATGACATTATGCCCTTTAAATA	982	0	0	0	0	0	0.0012964
34	GCCACCACATAAATCCATGAGTCGCTGCTTACAT	983	0	0	0	0	0	0.0012964
34	GCCCACTTATCCCTGGCGCTGGTGCCGTCATCAC	984	0	0	0	9.30431e-05	7.25924e-05	0.0012964
34	GCGAAAACTGTCGTTGTCTCGATTTGTGGCTCGG	985	0	0	0	0	0	0.0012964
34	GCGAATTGGATTTGCTAGCGGTGGTTGGAGCGCA	986	0	0	0	0	0	0.0012964
34	GCGATTATAGGTTATGCTCGCGCCACTTACCTGT	987	0	0	0	0	0.000145185	0.0012964
34	GCGCTATACTTCAGTAAACTGTTCCTGGTACATG	988	0	0	0	0	0	0.0012964
34	GCGGCGGTTATCTATTTACCTTCATCAGTTTGTA	989	0	0	0	0	0	0.0012964
34	GCGGGTTTCTTGGTATAGTTGATTTCAGCGCATC	990	0	0	0	0	0	0.0012964
34	GCTAGTGGCCATTACGTAACTGCGCAGCGTTGGC	991	0	0	0	9.30431e-05	0	0.0012964
34	GCTCGTGACAGATCGGTCCGCTCGTCCCGTACTT	992	0	0	0	0	0	0.0012964
34	GCTGAGTCCATATCACAGGATTCTTTCTTCAATA	993	0	0	0	0	0	0.0012964
34	GCTGAGTCTATGGCACAGTTCTTTGAATTCTGGA	994	0	0	0	9.30431e-05	0	0.0012964
34	GCTTACCCCTAGGCATTCGATTTTTTCGGGTGGT	995	0	0	0	4.65215e-05	0.000217777	0.0012964
34	GGAAAAGGAGTTTGGGCTGGGTTCAGTGTGCTGT	996	0	0	6.14613e-05	0	7.25924e-05	0.0012964
34	GGAAAGTCTGAGCTGTCTAGCATAGGTTGTTACG	997	0	0	6.14613e-05	0	0	0.0012964
34	GGAAGGCTGGTTGTTCGTGGTTTTGTGTTCCGGT	998	0	0	0	0	0	0.0012964
34	GGAGGTTTAGGGCAGTCACTAGGTTTTATCGTTG	999	0	0	6.14613e-05	0	0	0.0012964
34	GGAGTTTAGTTCTTTCTTAATTGTGCTGGTTTTA	1000	0	0.000113404	0	0	0	0.0012964
34	GGATTGGACCAGGGGTCTTAGGTTGAGGACGTTT	1001	0	0	0	0	7.25924e-05	0.0012964
33	GGCACGACTCTCATGTGCCATCGAAGACATAGT	1002	0	0	0	0	0	0.0012964
34	GGCCGTTGTTTGGTGTAGTAGTTGCGACTGCTGG	1003	0	0	6.14613e-05	0.000139565	0	0.0012964
34	GGCTAAATGTTAGTTGGTGATACTAACCTTGATG	1004	0	0	0	0	0	0.0012964
34	GGGAGGGCTTCGGGCAACCAGCCCGAGGCCACAG	1005	0	0	0	0	0	0.0012964
34	GGGTTAATATTCCCCGAACTGGACCTTGGGAAGA	1006	0	0	0	0	0	0.0012964
34	GGGTTTACATAACCCTACTGATGCCTTCGTGACA	1007	0	0	0	0	0	0.0012964
34	GGTGAGCAGAGAGAGGAAAGTATGGGGCGGAGAC	1008	0	0	0	0	0	0.0012964
34	GGTGGATAACAGGCTGGGTATTGGATGGTCAAAG	1009	0	0	0	0	0	0.0012964
34	GGTGGGTACACCCGCCTTTGGGTGAGTGGGGTTG	1010	0	0	0	0	0	0.0012964
34	GGTGTTAAACAAACACTCTTTCCTGGAACTCACA	1011	0	0	0	0	0	0.0012964
34	GGTGTTAACACTACATTTTAATTTTCTAGTTCAC	1012	0	0	0	0	0	0.0012964
33	GGTTAGTGTTATCCCCTATTTGGCTGCTCTTTA	1013	0	0	6.14613e-05	0	0	0.0012964
34	GGTTGCCTAAGTTGTCGCTATGTCGTGAGCAAGA	1014	0	0	0	0	0	0.0012964
34	GTACACTCCTCTCTTTTTGTAGCTTGTTTGCCGT	1015	0	0	0	0	0.000217777	0.0012964
34	GTACCATTATCGTTTCGCTGTCAATGGCTGCTGG	1016	0	0	0	9.30431e-05	0	0.0012964
34	GTACGAGTTTATCTGCACTTCTTTTCTCCTTTTC	1017	0	0	0	0	0	0.0012964
34	GTACGTGTCTTCATCCTTTAGCTTCAATTAATAC	1018	0	0	0	0	0	0.0012964
34	GTACTCTGTGCGTTGTTGGGTATACCAGTCTAGG	1019	0	0	0	0	0	0.0012964
34	GTAGCAGTTGGTCATTGCCGTTGGGTCTGGCTAC	1020	0	0	0	4.65215e-05	0	0.0012964
34	GTATCAAATCCTGTTAACTTGGAGCTGCGTTATT	1021	0	0.000226809	0	0	0.000145185	0.0012964
34	GTATTCGCATTCGTTGTCACGATGCCTGCGCTGT	1022	0	0	0	0.000279129	0.00029037	0.0012964
34	GTCCCATGAGGTCTCAAGTTTCTTCCACCTTTAA	1023	0	0	0	0	0	0.0012964
33	GTCTCAAGGTTGTTTTGGGCAAGCGTAGAATCT	1024	0	0	0	0	0	0.0012964
33	GTCTGAAAGGCATATTGTCAGGGTTCGGTCGTG	1025	0	0	6.14613e-05	0	0	0.0012964
34	GTGAAGCTTCCTTTTCCGGGGTCTTGCGCGATGC	1026	0	0	6.14613e-05	0	0	0.0012964
34	GTGAATTAATTCAGTGCAGGAATCTACAACTCGA	1027	0	0.000226809	0	4.65215e-05	0	0.0012964
34	GTGATCGTTTTAATTCTGTGATTTCTTTCCTGTC	1028	0	0	0	4.65215e-05	7.25924e-05	0.0012964
34	GTGCCTAAGTCACTCTGTCGCGCTAGTCGTCCTG	1029	0	0.000340213	6.14613e-05	0.000186086	0	0.0012964
34	GTGCTCTTTAAAATCGGCCCCCCGGCGGCTCTGA	1030	0	0	0	0	0	0.0012964
34	GTGCTTGGTGTTTAACTTTTAACTGATGTGGTCT	1031	0	0	0	9.30431e-05	0	0.0012964
34	GTGGATCCGATTCGCTCGAATCTGCCCGTAGTCG	1032	0	0	0	4.65215e-05	0	0.0012964
34	GTGGTATTGATAGTAGGATTGACCGGTCTATTAT	1033	0	0	0	0	0	0.0012964
34	GTGTTCGGTTTCGTTTTTAGAATTTTTCTGTGGG	1034	0	0	0	0	0	0.0012964
34	GTTCTGTTAGTCCGATGGAGGTGGTTCTGTGTTG	1035	0	0	0	0	0	0.0012964
34	GTTGCATCTCTTTACGCTATTTATGGATGACATT	1036	0	0	0	0	0	0.0012964
34	GTTTCTTGACATCGTCGACCACTCTCTAGTTTGG	1037	0	0	0	4.65215e-05	0	0.0012964
34	GTTTGGTACATCAAGTCTTATGTGCGTCTGTGGC	1038	0	0	0	0	7.25924e-05	0.0012964
34	GTTTTTGGATTATCCCGTCAACAGTGTGGTGTTA	1039	0	0	0	0	0	0.0012964
34	TAAAGTTCTTTTGTGGAAGGTCGCGCACGCCTGG	1040	0	0	0	4.65215e-05	7.25924e-05	0.0012964
34	TAACGCTGGACGCTTCCTTGCATGCAGGGGCTGG	1041	0	0	0	0	0	0.0012964
34	TAAGTAATGCAGTTGCCAGTTGTCTGGTGCTGGT	1042	0	0	0	0	0	0.0012964
34	TAATCAATTTCATCTCGTGTATGGCTTATCTGTA	1043	0	0	0	0	0.00029037	0.0012964
34	TAATTCGACTGGTACGCTAGAATTTGAGTTGTGT	1044	0	0	0	0	0	0.0012964
34	TACACCTTCCACGTCTTTAGCTGTTGGTTAAAGT	1045	0	0	6.14613e-05	0	0	0.0012964
34	TACGGTGTCCGTAGGTTTGGCTGGTGGGTGCTCT	1046	0	0	0	9.30431e-05	0	0.0012964
34	TACGTTGTTTTGATCATTTTTTCAGCATGGAGAT	1047	0	0.000226809	0	0	7.25924e-05	0.0012964
34	TACTTGTCAGACAGGGGCATCGCATTGGTGTTTT	1048	0	0	0	4.65215e-05	7.25924e-05	0.0012964
34	TACTTTTTAGTCTGTCACTTGCCGGACAGTACAT	1049	0	0	0	0	0	0.0012964
34	TAGAGAGATGTATCAACGATTGGACGACTCGTTT	1050	0	0	0	0	0	0.0012964
34	TAGCCATAGTTGATATATGGCCCTTGCTTGCTGG	1051	0	0	6.14613e-05	0	0	0.0012964
35	TAGCTCTTGGATATTTCAAAAGCTTGATGTCCGCT	1052	0	0	0	0	0	0.0012964
34	TAGGAATTGGCCTAAACTTTTGTCCACTGTGTAG	1053	0	0	0	0	0	0.0012964
34	TAGGCCGGTACACTTCCATGATGGTGCTACTGCT	1054	0	0	0	0	0	0.0012964
34	TAGGTCGTGAGCTTTGCTAGTCGATGCTCCCTCG	1055	0	0	0	0	0	0.0012964
34	TAGTCCGCGTATGCTCAGTTTGGGTCTTCGGGTG	1056	0	0	0	0	0	0.0012964
34	TAGTGACTAATTCTCTATCAGCTAACGTATCATT	1057	0	0	0	0	0	0.0012964
34	TAGTGCAAAGTATTCTTACCCCAATTTGTGTACT	1058	0	0	0	0	0	0.0012964
34	TAGTTATTAGCTTATTTGCGCTTTCTGGTATTGT	1059	0	0	0	0	0	0.0012964
34	TATATCGTTGCTATGATGGGTATAACAGGTTTGC	1060	0	0	0	0	0	0.0012964
34	TATATCTGTACGCTGGACTTTCACCCAGTTTCAG	1061	0	0	0	0	0	0.0012964
34	TATATTCTTAACCAGTGCTGACGGAGCAGCTAGG	1062	0	0	0	0	0	0.0012964
34	TATCGGTACCGCTAGAATGTCATTGCTATCGTAG	1063	0	0	6.14613e-05	0	0	0.0012964
34	TATCTCGCTATTAGTCACAATACTTTGACAACTA	1064	0	0	0	0	0	0.0012964
34	TATGGATGAGACTCCGGTCTTCGGTGGGTGTTTG	1065	0	0	0	4.65215e-05	0	0.0012964
34	TATGGTATTCGGTTCTATTAATTGCTCTGCAGTT	1066	0	0	0	0	0	0.0012964
34	TATGTCTGTAATTGCACTTCAGGATGGTGGGTTA	1067	0	0	0	0.000139565	0	0.0012964
34	TATTACATCTGTAGTTCTTAGTTGTAGCGGTGCA	1068	0	0	0	0	7.25924e-05	0.0012964
34	TATTATACTTGAAGGGTGATTCTGTTGTTGGTTT	1069	0	0	0	0	0	0.0012964
34	TATTCTCACATTTTGCGTCTCTTAATTTATGATT	1070	0	0	0	0	0	0.0012964
35	TATTGGACTTTGCTATTATTGCGAAGGACCGCTGG	1071	0	0.000113404	6.14613e-05	0	0.000145185	0.0012964
34	TATTTACTTGACTTTTCATTTTGTTGGTCGCTTA	1072	0	0	0	0	0	0.0012964
34	TATTTTCTTCTGTTGACAACTTTTAATTGTTGTA	1073	0	0	0	0	0	0.0012964
34	TCAAGGATTCTCAATGGGGTATAGCGGTACAGTC	1074	0	0	0	0	0	0.0012964
34	TCACGAAGGTTACGTTTGCTCGCAGATTATATAG	1075	0	0	0	0	0	0.0012964
34	TCATACCTGTGAGTTCGATTCAGCTGCAGATGTT	1076	0	0	0	9.30431e-05	0	0.0012964
34	TCATATCATGTTCGTATTCGTAGGTTGAATTAGT	1077	0	0	0	0	0	0.0012964
34	TCCATATGATTTCATATGGGCGGTTTGGGCTATA	1078	0	0	0.000122923	9.30431e-05	0	0.0012964
34	TCCATGTTCACTCTCCTAGCAACCTGCTCATTTC	1079	0	0	6.14613e-05	4.65215e-05	0	0.0012964
34	TCCATTTTTCTTAGATAGAATACGATCTGATTCT	1080	0	0	0	0	0	0.0012964
35	TCCGAGTCTAGGACTTAATTGTTCGGCTCTTTATT	1081	0	0.000113404	0	0	0	0.0012964
34	TCCGATTTCGGAGACTTCGCGTCATCAGTGATAG	1082	0	0	0	0	0	0.0012964
34	TCCTTGTTGGTTTTCTTCCTTTTTATGGGTCCTA	1083	0	0	0.000184384	0.000325651	0.000435554	0.0012964
34	TCGATTCTTCGCTTAGACGCGCTCCGCACCGGCC	1084	0	0	0	0	0.00029037	0.0012964
34	TCGCATTCGTCTTAATCAGGTCCCTACGGTGTGC	1085	0	0	6.14613e-05	0	0	0.0012964
34	TCGCTTTGACCATCGAGTCAGGACTCGGTGTGGT	1086	0	0.000226809	0	4.65215e-05	0.000145185	0.0012964
34	TCGGCTGTGATCGGGCTATCTGGTACTGGTTCTC	1087	0	0	0	0	0	0.0012964
34	TCGTGGGATAATTTCTGGGTCCTCGTGCGCGCTC	1088	0	0	0	0	0	0.0012964
34	TCGTGTGATCGTTAGCTCTGTGCATGTCTGACAA	1089	0	0	0	0	0	0.0012964
34	TCTAGAGCGTGTACGCTACTCTCTCTCTCGTATT	1090	0	0	0.000122923	4.65215e-05	0	0.0012964
34	TCTATCCGAGCAGGACGTCTACGTCGTATACTGT	1091	0	0	0	0	0	0.0012964
34	TCTCTGCGGGACACTCTGTCTCCTATGCGCATAT	1092	0	0	0	0	0	0.0012964
34	TCTCTTAACTTCGTAATGAGATGCGCGATGTCTT	1093	0	0	0	0	0	0.0012964
34	TCTGCGGTTATATGTGCGTCGCTTATCATTGCAA	1094	0	0	0	0	0	0.0012964
34	TCTGGATTAACCTCCTCTCTGTCTGGGCAGCCCG	1095	0	0	6.14613e-05	0.000139565	0	0.0012964
34	TCTGGCAGCATCCAGTGGATGACTCTTTTTCTGT	1096	0	0	0	0	0	0.0012964
34	TCTGGGTCTTGGCTACGAAACGTGTGTTTTTCTG	1097	0	0	6.14613e-05	9.30431e-05	0	0.0012964
34	TCTGTGACTCCGGGACTGGAGAGCCGTCGGGGTG	1098	0	0	0	4.65215e-05	0	0.0012964
34	TCTTAACCCGATCTGAGTTCCAATCCTGGGTGAA	1099	0	0	0	0	0	0.0012964
34	TCTTCTACGCGACCCGGTTGTCAGTACTTCTGTT	1100	0	0	0	4.65215e-05	0	0.0012964
34	TCTTCTTTTTGCTATAGTTTCGTTATCTCTCGTA	1101	0	0.000113404	0	0	0.000217777	0.0012964
34	TCTTTGCTCTAGGCAGATGGTGTCAGCATAGTGA	1102	0	0	0	0	0	0.0012964
34	TCTTTGGGAGCTGGACACGCTGTGGACTTGCCGG	1103	0	0	6.14613e-05	9.30431e-05	0	0.0012964
35	TCTTTTGCTTGCCTATGTTCTTACTGCTCGACATA	1104	0	0	6.14613e-05	0	0.000217777	0.0012964
34	TGACTCATTGGGTTTACTGGTTCCACAGCGCGTT	1105	0	0	0	9.30431e-05	0	0.0012964
34	TGAGCAAGTCTAAGATTTGTGCGTATACTTTTGT	1106	0	0	0	0	0	0.0012964
34	TGAGTCTTGTACCCTGTCGAGACTCGTGTCTGGT	1107	0	0.000340213	0	4.65215e-05	0	0.0012964
34	TGAGTTATGTTTTTTTTGTTACTACTTCTTCGGT	1108	0	0	0	0	0	0.0012964
34	TGCACGGATGCAGAGTCCCAGCTACGTACGGGTA	1109	0	0	0	0	0	0.0012964
34	TGCCTGATTTGTTAGCTTTGTTTCCGTCATTTGG	1110	0	0	0	9.30431e-05	7.25924e-05	0.0012964
34	TGCGGAGTAAGTCCTACGTTTCAGATGCATAACT	1111	0	0	0	0	0	0.0012964
34	TGCGTTTCCGCTCTCTTTGAGTTGACGATGCTGG	1112	0	0	0	4.65215e-05	0	0.0012964
35	TGCTCTGACTCATCCTGGTTCGTGGCCTTGCGGTT	1113	0	0	0.000122923	0	0.00029037	0.0012964
34	TGCTGCTATGGTAGTATTTATTTTTGTAGTCTAG	1114	0	0	0	0	0	0.0012964
34	TGCTGGTTGACTTTTTAGGCCTATCTAGCTTGGA	1115	0	0	0	0	0	0.0012964
34	TGCTTATCAGGTTAACCTAGTGTGTTTCTTAACA	1116	0	0	0	0	0	0.0012964
34	TGCTTTGCATGGGAAGCTGGGGGCTCCTCGACGT	1117	0	0	0	0	0	0.0012964
34	TGCTTTGGTAGACTTTGTCAAACTAATGATGGGC	1118	0	0	0	0	0	0.0012964
34	TGGATTGGTTCTTGTTACGCTAAGTGCATTGTAT	1119	0	0	0	4.65215e-05	0	0.0012964
34	TGGCATGCTCTGTAAGTAGTCAATGCTCCTCTGG	1120	0	0	0	0	0	0.0012964
34	TGGCTAATCCCATATCACGAAATAGGGTGAACCA	1121	0	0	0	0	0	0.0012964
34	TGGGGCACGGCTGGTCCCTCGGTGTGGGCATTGT	1122	0	0	0.000184384	0	0	0.0012964
34	TGGTAGTAGGCGATAACGTTAAGTCTTGGCTTGG	1123	0	0	0	0	0	0.0012964
34	TGGTGTCGGTGTCATCTTATCTGGGGCCTCACGG	1124	0	0	6.14613e-05	0	0	0.0012964
34	TGGTGTCTTGTGTCCAATGGAGCATCATTACGGT	1125	0	0	0	0	0	0.0012964
34	TGGTTGCCAATTACTCCCTTTAGTATCAACGCTC	1126	0	0	0	0	0	0.0012964
34	TGTCACTAACTTCAGAGGAAGGGATTACTGGGAG	1127	0	0	0	0	0	0.0012964
34	TGTCCTTATTGATGAGACCGTCCGGGCTGTTATT	1128	0	0	0	0	0	0.0012964
34	TGTCTTGTTCGAAGTTCTCGACTAATTCTGTCAT	1129	0	0	0	0	0	0.0012964
34	TGTCTTTGCATCCTACAGTCGTAGTCTTAGGGTC	1130	0	0	0	0	0	0.0012964
34	TGTGCTTCGCCACTTACCAGACGTGTCTTGGCTC	1131	0	0.000113404	0	4.65215e-05	0.000145185	0.0012964
34	TGTGGAGTCAATCATCCGCAGGATTGCCTCGCTG	1132	0	0	0	4.65215e-05	0	0.0012964
34	TGTGGCCATGCTGTTAGCTTCGGTCGCACTTTAC	1133	0	0	0	4.65215e-05	0	0.0012964
34	TGTGTATACTAGTTAGGGGCGTCGTGTGATCCGC	1134	0	0	0	4.65215e-05	7.25924e-05	0.0012964
34	TGTTAAACAGGGACGCTCGGGATTGCGACTCTGG	1135	0	0	0	0	0	0.0012964
34	TGTTTGACTATAGACTTTTGGAACCATTTGATTC	1136	0	0	0	0	0	0.0012964
34	TTAAAGGTTATACATGTTTTAGGTTGTACGGATG	1137	0	0	0	0	0	0.0012964
34	TTAAATTCTCTGTCTGAGATCCTCTGATCTCTTG	1138	0	0	0	4.65215e-05	0.000145185	0.0012964
34	TTAATCGAGCTACTGTAAACAGGTTTAAGGGTTG	1139	0	0	0	0	0	0.0012964
34	TTAATCTCTATAAACTGCATCTTCTGGTATAACT	1140	0	0	0	0	0	0.0012964
34	TTAATGGGTACGTCGGCCCTTCTGCATCAGTGGA	1141	0	0	0	4.65215e-05	0	0.0012964
34	TTACCGTTCGGTCCTTTGACCTTGCTTCGCTCTA	1142	0	0	0	0	0	0.0012964
34	TTACCTCTATTTTGTGTAGTGTTGATGGGTCGAC	1143	0	0	0	9.30431e-05	0	0.0012964
35	TTACGCAGGTTTGCTCCTGTGTCGTTAGGCTCCTT	1144	0	0	0	0	0	0.0012964
34	TTACGGTATCCTAGTGCACGGCCCTTGCCTTCTC	1145	0	0	0.000122923	0	0	0.0012964
34	TTAGAGGTCATCCTGCGGAGTAATTTGTGGTGGA	1146	0	0	0	0	0	0.0012964
34	TTAGGATACATGCATCGCTGTTCGTGCCCTTCAG	1147	0	0	0.000122923	4.65215e-05	7.25924e-05	0.0012964
34	TTAGTGATTGCAGTATAGGTCTGACTGGGTAATG	1148	0	0	6.14613e-05	4.65215e-05	0	0.0012964
34	TTATCGTTATTTGCTCGTCTGGCGTTTGTTGGAC	1149	0	0	0	4.65215e-05	0	0.0012964
34	TTATCTGCTGGGTTAGCGTGTCGCCGAGGCGCTG	1150	0	0	0.000184384	9.30431e-05	7.25924e-05	0.0012964
34	TTATGCATTACTAGCGCGGATCGGTCTGGCCATC	1151	0	0	0	4.65215e-05	0.000580739	0.0012964
33	TTATTATTACTTCTCTCAAATCATGGCCCGTAT	1152	0	0	0	0	0	0.0012964
34	TTCACTATATACCCCTTATCGCGGATTGCTCCTT	1153	0	0	0	4.65215e-05	0	0.0012964
34	TTCAGAAGTGATCTACCGGAAGTTATGGCCTCTT	1154	0	0	0	0	0	0.0012964
34	TTCAGTCGTTTATCATGTGTAAATGATCGTCTTC	1155	0	0	0	4.65215e-05	0	0.0012964
34	TTCCTGAGCTCTTTCTGATTGTCGGTATGCATTA	1156	0	0	0	0	0	0.0012964
34	TTCGAGGTCAGGAGGGTACTCTTTGGATGACTTT	1157	0	0	0	0	0	0.0012964
34	TTCGGTTCTCTGGAGTTTCCGTGCAGTGGTGCCG	1158	0	0	0	0	0	0.0012964
34	TTCTATATCACTATTATTATCTGCCTTGATACAT	1159	0	0	0	0	0	0.0012964
34	TTCTCATCCTATAGTCTTTCTTGGTCAGGGGTGT	1160	0	0	0	4.65215e-05	0	0.0012964
34	TTCTTCTTTTGTTCGTGTTCTAGCTGTCATCATC	1161	0	0	0	9.30431e-05	7.25924e-05	0.0012964
34	TTCTTTTGATTATCCGAGGGAGTGCAGCCGCTGT	1162	0	0	0	4.65215e-05	0	0.0012964
34	TTGACTGGTGTTAGTTAGTCCTCCGTAGGGCTGG	1163	0	0	0	9.30431e-05	7.25924e-05	0.0012964
34	TTGACTTGATATGTAGTGTCAGCTTATCGGGAGT	1164	0	0	0	0	0	0.0012964
34	TTGCAGTCGAATTCTCTTAGCGTTCCCACGGGTC	1165	0	0	0	0.000139565	0	0.0012964
34	TTGCGGCAATACCGCCTAGAATCTCGTTGGTGGT	1166	0	0.000113404	6.14613e-05	4.65215e-05	0	0.0012964
34	TTGCTCTTACCAATTTATTACGTATTTTTAAATG	1167	0	0	0	0	0	0.0012964
34	TTGCTGTGCGAAGGGGCAGTGGAAGACGGGATTG	1168	0	0	0	0	0	0.0012964
34	TTGGACCGGTTTGTGAATTCAACGTAATATTCAT	1169	0	0	0	0	0	0.0012964
34	TTGGCCTCCTGATGCTCCATCAGCACTGGCCCGT	1170	0	0	0.000122923	0	0.000508147	0.0012964
34	TTGGGCTTGATAAATTTCCTCTTTGTTGGGGTTT	1171	0	0	0	0	7.25924e-05	0.0012964
34	TTGGGGAGCATTTGTTTTGGATCGTTAATTTTTC	1172	0	0	0	4.65215e-05	0	0.0012964
34	TTGGTTCAGTAAGTTGGTACCTGTGATGAATGGG	1173	0	0	0	0	0	0.0012964
34	TTGTAAGTTTTCTTTTGACCGTTTTCTTCGGCTA	1174	0	0	0	0	0	0.0012964
34	TTGTACAATGAACTTTGTTATGATGCATGTCATA	1175	0	0	0	0	0	0.0012964
34	TTGTACATAGGTTCGAGTCGACTCACTATTGTAT	1176	0	0	0	0	0	0.0012964
34	TTGTCTGCCTCTGCAGCGAACATCTACGGTTTTG	1177	0	0.000113404	0	4.65215e-05	0	0.0012964
33	TTTAACCCACGGGTATGTTCCGCAGGCTAGAGC	1178	0	0	0	0	0	0.0012964
33	TTTACGTTTCGTCGTTTCGTCTCTACATTACTG	1179	0	0	0	0	0	0.0012964
34	TTTATCGCCATACACTTTTCCTGAGCTCATTGCT	1180	0	0	0	4.65215e-05	0	0.0012964
34	TTTCCCTCTGGAGGGCAGTAGTCGTATTTGCGCT	1181	0	0	0	0	0	0.0012964
34	TTTCCTCTCACAGTCACTCATCTTCTTCGCGTTC	1182	0	0	0	0.000279129	0.000362962	0.0012964
34	TTTCGATCTCTTTTGCGATCCTGATACGGGTCTT	1183	0	0	0	0	0.000217777	0.0012964
34	TTTCGTTATTGACTTATTGTCTGGTTGAGTCACG	1184	0	0	0	4.65215e-05	0	0.0012964
34	TTTCTTCTCGAAATCGAAATTCTCCCTTCGCCTG	1185	0	0	0	0.000139565	7.25924e-05	0.0012964
34	TTTCTTTCACTGTATCCTAGCGATCATTGATCTT	1186	0	0	0	0	0	0.0012964
34	TTTGAGCCAGAGCATTGACTTTGTGGTAGGCAGG	1187	0	0	0	0	0	0.0012964
34	TTTGTAAGTTGTCATACCTCAGGGTAGGGTTTTG	1188	0	0	0	4.65215e-05	0	0.0012964
34	TTTGTCAAATGGGCTGCCTGTGATCCAGTCGCTG	1189	0	0	0.000122923	0.000279129	0.000217777	0.0012964
34	TTTGTTTATTCAGATCACTTTTGAGTCGCGTTTT	1190	0	0	0	4.65215e-05	7.25924e-05	0.0012964
34	TTTGTTTTTTGCTCGTGTTTAGTTTGGGCATTCA	1191	0	0	0	0	0	0.0012964
34	TTTTCAATGTTGTGCCTGCTGAGCTAAGGCTCCT	1192	0	0	0	4.65215e-05	0	0.0012964
34	TTTTCGCCTATTTTATTCATGGGCTGACTTCTCT	1193	0	0	0	9.30431e-05	0.000217777	0.0012964
34	TTTTCTTCCACTCAAATTCTTTGTGCAGTTTGTC	1194	0	0	0	0	0.000145185	0.0012964
34	TTTTGTACCAATTCGCTAAAAAGAATGCTTGACA	1195	0	0	0	0	0	0.0012964
34	TTTTTCCCTACAATTCCTACTTCTGTTTCTCGGT	1196	0	0	0	0	7.25924e-05	0.0012964
34	ATTACACGAGGAACTTGTGTTGGCCGTCAAAGAT	1197	0	0.00124745	0	0	0	0
33	CGTATATTGCAGTCCGAGAGATTCGTTTGAGGT	1198	0	0.00124745	0	0	0	0
34	CTCAAGCAGGATGTCTAAAGTTATAGGGAGTGCC	1199	0	0.00124745	0	0	0	0
34	CTCGGTTAGGTTATTCTGGTTAGGTTCAGGGTTG	1200	0	0.00124745	0	4.65215e-05	0	0
34	CTTAAGTGAACTGTGTAGGGTGATTTGGACGGAG	1201	0	0.00124745	0	0	0	0
34	GAGTGATCATATTTGATACAACTCTTAGTCAGTC	1202	0	0.00124745	0	0	0	0
34	GGTTGATAAAGGTTGGTTTACGATCTCTTGCTTA	1203	0	0.00124745	0	0	0	0
34	TAGTGCTTGTTTTTGTCTATGACGGTTAACCCGC	1204	0	0.00124745	0	0	0	0
34	TCAGATTTGAAGTTCCCGCCTTGTGTTTGCCTAT	1205	0	0.00124745	0	0	0	0
34	GTTTCTGGAGCTTCTAGGCGCGTCGGTTGCCCTT	1206	0	0.000680426	0	0.000232608	0.00123407	6.82315e-05
34	TCCTCTAGTTCTTTGCTCTTTAGTTTTGGTCGTC	1207	0	0	0	0.000186086	0.00123407	0.000955241
34	AAAAGGGTGAATACAGTAGCTGCATGGTTAATTG	1208	0	0	0	0	0	0.00122817
34	AAATGTCCCCGGGGTACAGTCTAAGATCAGGGAC	1209	0	0	0	0	0	0.00122817
34	AAATTTACCCACAAATTCATAGCCTTTTTATCCC	1210	0	0	0	0	0	0.00122817
34	AACCAAATTTGTTACTCGTCTTGTCCCGAGTCTG	1211	0	0	0	4.65215e-05	0	0.00122817
34	AACCTTTGTTTTGTCCCACAGATCCTCTGCGCGT	1212	0	0	6.14613e-05	4.65215e-05	0	0.00122817
34	AACGTCCGTAACAATCGGCTTGGTAAGATGCTAA	1213	0	0	0	0	0	0.00122817
34	AACTCGGAGATCCTAGAGTGTAGTTGGAAATTTA	1214	0	0	0	0	0	0.00122817
34	AACTTGGTCGGACACACTGTGTGTTATTGTTGGA	1215	0	0	0	0	0	0.00122817
34	AAGACGGGATCTGCTGTCTGATTCTCGGTTTGGT	1216	0	0	0	9.30431e-05	0	0.00122817
34	AAGGTTACGAGTTATGTTCAGTCACTTACGCTTT	1217	0	0	0	0	0	0.00122817
34	AAGTGATTATTGTCTCCCACAGGAGAATTTATTG	1218	0	0	0	0	0	0.00122817
33	AATACCTTTTCGGCTTTCGTCTCGTACCGTCCT	1219	0	0	6.14613e-05	4.65215e-05	0	0.00122817
34	AATAGGGTGAGTTGCCTCTGTGACTCGGCGATTT	1220	0	0	0	0	0	0.00122817
34	AATCTCTTAGATTTGTTGACTGAAGTATTGCAGG	1221	0	0	0	0	0	0.00122817
34	AATCTTTGTGTTCAGTACTCGGTCAAGCGGGCTT	1222	0	0	6.14613e-05	4.65215e-05	0	0.00122817
34	AATGAAATTAGAGTTGATCATCAAACTTTCATAA	1223	0	0	0	0	0	0.00122817
34	AATGCGTCGAACTGGGACTGTGTTCTGTTCTGTA	1224	0	0	0	4.65215e-05	0	0.00122817
33	AATGCTATGAGCTGTCGTGTGTTTGCTAGGTTA	1225	0	0	0	0	0	0.00122817
34	AATGGTGCTCTGGTCCATGTTTTGTCTCTCGTCA	1226	0	0	0	4.65215e-05	0.000145185	0.00122817
34	AATGTCACATTGTTCTCCTCCCCTAAGCGGCGAG	1227	0	0.000453618	6.14613e-05	4.65215e-05	0	0.00122817
34	AATTCTTGCTCTGAGTTGTTGAACTAAGGCTATA	1228	0	0	0	0	0	0.00122817
34	AATTGCGGAATTTTGGTTTTTGGTCCTCTTATTT	1229	0	0	0	0	0	0.00122817
34	AATTGTTAGGTGTTCGTTTGTAGGCCAGTGCCTG	1230	0	0	0	0	0	0.00122817
33	ACAACTATTAGTTGCAACGCGCAGTAGGTTTAG	1231	0	0	0	0	0	0.00122817
34	ACACAGTGAGGGGATGAAGAACCGAAGACTCAAA	1232	0	0	0	0	0	0.00122817
34	ACACCTGCTGTGTTCGTTATGTATCGTCTACCTG	1233	0	0	0	0	0	0.00122817
34	ACAGATGAGTAGCAACGCTGTGTGTAACGGCAGA	1234	0	0	0	0	0	0.00122817
34	ACCCATTATGGCGCCTCGTGTTAGGCTTTCGTGT	1235	0	0	0	0	0	0.00122817
34	ACCCGACTGGTAGGTTTGGCCGCTGTGGGGCCTG	1236	0	0	0	0	0	0.00122817
34	ACGAAGGAGTTTTTGTCGTGTTTTTGAGGCTTGG	1237	0	0	0	9.30431e-05	0	0.00122817
34	ACGATATCTGATTGATTGTTTTCCGTCACGAAGC	1238	0	0	0	0	0	0.00122817
34	ACGCTGGTTTAAGTATATGTTTCTCCGACGCTAG	1239	0	0	0	0	0	0.00122817
34	ACGGCATCGTCAGAGTTGGACTCATTCGTCGCTA	1240	0	0	0	0	0	0.00122817
34	ACGGGAACGGTCAGTTTGCTGTATGGTTATGCAA	1241	0	0	0	0	0	0.00122817
34	ACGGTCCGTTGTCTGCGAAATACGTGCAGTGTGA	1242	0	0	0	0	0	0.00122817
34	ACGGTCTGGTGAGACTCAGGTAACGCTGCTCTCG	1243	0	0	0	4.65215e-05	0	0.00122817
34	ACGGTGGCGTACTAGTTAGATCCTGCACCCTTCG	1244	0	0	0	0	0	0.00122817
34	ACTAATCGCTATCTGGCCATTTCGCGAGGTAGTT	1245	0	0	0	0	7.25924e-05	0.00122817
34	ACTAATCTTGTATATTCACTAATCATGTTGTATT	1246	0	0	0	0	0	0.00122817
34	ACTATCTTCGCCTTTACTTTCGACGGGTTCCTTG	1247	0	0	6.14613e-05	9.30431e-05	0	0.00122817
34	ACTCGTTTCAACGAGTGTTATCATTTGCATAGTG	1248	0	0	6.14613e-05	4.65215e-05	0	0.00122817
34	ACTCTGTTTACTTTGTCGTTTGGCCGGTCGCCTG	1249	0	0	0	0.000418694	0.000725924	0.00122817
34	ACTGATTAGGTATCCGGCTTGGAATTGGCTGAGA	1250	0	0	0	0	0	0.00122817
34	ACTGGATGATTTGTCCCGTTAGGTACCGGCGGGT	1251	0	0	0	0	0	0.00122817
33	ACTGTATGTCAGGTAGCTTGTCATACAGCGGGG	1252	0	0	0	0	0	0.00122817
34	ACTGTCCGATGTTGTCCACGGAGCCGTTTGTCAA	1253	0	0	0	0	0	0.00122817
34	ACTGTGGCCATGCGGCCATGCGGAAGGTGACTTC	1254	0	0	0	0	0	0.00122817
34	ACTGTGTAAAGCTTAGGTCTGGCGTTGCGCGTTA	1255	0	0	0	0	0	0.00122817
34	ACTGTTGGGATGGTAGTCAATGGTTGGTCGCTTC	1256	0	0	0	0	0	0.00122817
34	ACTTAGTTTAGCTGGCTTGCAATTACTGCGCTAT	1257	0	0	0	0	0	0.00122817
34	AGAATTGTCATCTGTTTCGGTCGTTCGCGTTATG	1258	0	0	6.14613e-05	0	0	0.00122817
34	AGACTGCGTCCATTGGGTTGCTCCTTAGGCGGGG	1259	0	0	0	9.30431e-05	0	0.00122817
34	AGACTGGTTCAAAGTACGCTTTGGGATTCAACTC	1260	0	0	0	0	0	0.00122817
34	AGAGTCTAAACTCGTTGCGGTTGACAAGGGCTGT	1261	0	0	0	0	0	0.00122817
34	AGATGCACGTAAAATAGTTTGCGAGAAATTCTAA	1262	0	0	0	0	0	0.00122817
35	AGATTGGTCGCTTGTCACTGGGTAATACGTTGCAT	1263	0	0	0	0	0	0.00122817
34	AGCACCTCTAATTAGTCATGTCAGGTATCACATA	1264	4.28145e-05	0	0	0	0	0.00122817
34	AGCATTGTCATTTTACCTTAACTAGCAAATCACT	1265	0	0	0	0	0	0.00122817
34	AGCCGTTTGGACCGGGAGTAGGACGAGGTGGGTT	1266	0	0	0	0	0	0.00122817
34	AGCCGTTTGTGCATATTGCTCTCTTGGTTCGCGT	1267	0	0	0	4.65215e-05	0.000145185	0.00122817
34	AGCGAAATTACGATGGCTCGTGTCTCGCCCATGC	1268	0	0	6.14613e-05	9.30431e-05	0	0.00122817
34	AGCGCGATTTGTACCTTTAGCACTCCGGAGCACA	1269	0	0	0	0	0	0.00122817
34	AGCGGAGACCTACATAATCCGGTTGCGTTATTGG	1270	0	0	0	0	0	0.00122817
34	AGCGTTATTATCGATGATTCTCATTCCCTTGAAG	1271	0	0	0	0	0	0.00122817
32	AGCTAAGTTCCTTAGCATTCGTTCTGTGACGC	1272	0	0	0	0	0	0.00122817
34	AGCTGATCTTGGTGACGCTGTACGCTCACGACTG	1273	0	0.000113404	0	4.65215e-05	0	0.00122817
34	AGGATCTTTGTGTCATCATGATTGTTGGTTCGTT	1274	0	0	0	4.65215e-05	0	0.00122817
34	AGGATTCCATAGCAGTCAGTAGTGGTCTGGCTTT	1275	0	0	0	0	0	0.00122817
33	AGGCATTGTTTTTCATTTAGGTGTTTCGGTCTT	1276	0	0	6.14613e-05	0	0	0.00122817
33	AGGCGTATACCGCAGGCCCGCGGTGTTCTTCTG	1277	0	0	0	4.65215e-05	0	0.00122817
34	AGGGCGAGAATCCTCTTTGTCGCATTCTCAATTG	1278	0	0	0	4.65215e-05	0	0.00122817
34	AGGTACTGTCAAAGCAGTCTTGCCTATCGGGTCA	1279	0	0	0	4.65215e-05	0	0.00122817
34	AGGTAGCGGTATGGAGGTATGTTTCATTGTGTGT	1280	0	0	0	0	0	0.00122817
34	AGGTCATTCTTCATTGGACAGTGGGCTCCGATGG	1281	0	0	6.14613e-05	4.65215e-05	0	0.00122817
34	AGGTCTTCAGACTAGTTCTAGCGGTCTTCCGCCA	1282	0	0	0	0	0	0.00122817
34	AGTACGTCTTTGCTCTAGGATTTCGATTTTTAAT	1283	0	0.000113404	0	0	0	0.00122817
34	AGTAGTTCCTGCCGTCAGTAAGCGGTGTAACTAA	1284	0	0	0	0	0	0.00122817
34	AGTATACGTTTGTCCAATCTCTCTGCTTTTGATG	1285	0	0	0	0	0.000580739	0.00122817
34	AGTCATAATGTCTTTCGTTATTCTCCTTGTTTAA	1286	0	0	0	0	0	0.00122817
34	AGTCATACGTTGGTCTAGACGCGTGCTGTGGCTG	1287	0	0	6.14613e-05	0.000186086	0.000435554	0.00122817
34	AGTCCTGTTCGCAGTTAGTTTGATGAGGGCGCTG	1288	0	0	0	0	0	0.00122817
34	AGTCTCCTTTTTAATTTGTTTGGGTGTCCGGTTT	1289	0	0	0	0.000139565	0	0.00122817
34	AGTCTGTAATTACCTAATTCCGCTCCGCTGCGCG	1290	0	0	0	0	0	0.00122817
34	AGTGCTGACGTATACCTTGGCAATATGCTGTTCT	1291	0	0	0	0	0	0.00122817
34	AGTTGAGTCGAACCCTCTCTTCATCTCTTTGGGG	1292	0	0	0	4.65215e-05	7.25924e-05	0.00122817
34	AGTTGTGAGTTGTGTTTTTGTCAGACAATGTCAT	1293	0	0	0	0	0	0.00122817
34	AGTTGTTTTATTACTGGTTAGTGGGCGCTTGCCA	1294	0	0	0	0	0	0.00122817
34	ATAATCATACTGGTTACGTCTCTTTTAACTTTGT	1295	0	0	0	0	0	0.00122817
34	ATAGACACCTAGTTGTTTCTGGCGTTCTTTCGAT	1296	0	0	0	0	0	0.00122817
34	ATAGATCTTGTGGACTCGTGTCATTTGTTCGTTG	1297	0	0	0	0	0	0.00122817
34	ATATACATTGACTCGTTGGCATAAAGCTTGGCTT	1298	0	0	0	0	0	0.00122817
34	ATATATTGCTGTTTCACCCTGCGGTTGAGATTAC	1299	0	0	0	0	0	0.00122817
34	ATATGGCGTCACGGGGGACGGTGATCCCTGTCGT	1300	0	0	6.14613e-05	4.65215e-05	0	0.00122817
34	ATCAACGGCGCAATTAGCAGTCAGTCCATAATTA	1301	0	0	0	0	0	0.00122817
34	ATCAACGTCAAAGACGAGAGTCAAAGCTTCTGCA	1302	0	0	0	0	0	0.00122817
34	ATCCATTTGCTATGTTTAATGTGGCTCACCGCTC	1303	0	0	0.000184384	4.65215e-05	0	0.00122817
34	ATCGGTTCACGTTTTTGATTTTTCTGAGGTAGTT	1304	0	0	0	0	0	0.00122817
34	ATCGTTGCCTTGGTGTGCTTGATGTCCTGGTTTA	1305	0	0	0	4.65215e-05	0	0.00122817
34	ATCTGTGGAATCTTGGGAGCTGTCTAGTCGTGGT	1306	0	0	0	0	0	0.00122817
34	ATCTTAACTCTTAAGGGACGTGGTGGGTGTTGTT	1307	0	0	0	0	0	0.00122817
34	ATCTTAGTTTACTGTTTGTTTTCCGGTTGCGTTG	1308	0	0	0	0.000186086	0.000435554	0.00122817
34	ATCTTGTGGAGGCGGGCAGTCCCTTTCGGTTTGC	1309	0	0	0	0	0	0.00122817
34	ATGATCTGTCAGGGCTGCGTGGTTGGGAAGCTGT	1310	0	0	0	0	0	0.00122817
34	ATGCATGTTTGTTGTATCTAATCATGGGACTCTT	1311	0	0	0	0	0	0.00122817
34	ATGCCGGGTGGTCGTTTGCATAACTCGTACGCTG	1312	0	0	0	0	0	0.00122817
34	ATGCTATCCACTACGTATCAGCATCGACTAGCTT	1313	0	0	0	0	0	0.00122817
34	ATGGCGTCACTAAATGGATTCTCTTCTAATTGTT	1314	0	0	0	0	0	0.00122817
34	ATGGTCGTTAGCCGGATGCATATGTCAGAGCTTC	1315	0	0	0	0	0	0.00122817
34	ATGTCACAAGGATTGCGTGCTTTGTCTTAGGTCG	1316	0	0	0	0	0	0.00122817
34	ATGTCATCTTTATTTAGTTCACCCTTCGTACGTG	1317	0	0	0	0	0	0.00122817
34	ATGTGGTTGTCTCTTTTGACTTGGTGGACTTTTG	1318	0	0	0	0	0	0.00122817
34	ATGTTCGGTCTTAATCGTTGATTCTACTATACGC	1319	0	0	0	0	0	0.00122817
34	ATGTTTACTCCTCATAGTCTGCTGGGTGTTGCTT	1320	0	0	0	9.30431e-05	0	0.00122817
34	ATGTTTAGTGCATTACCGGGTCTGACGCGCGCTT	1321	0	0	0	0	0	0.00122817
34	ATGTTTGATAGTACTACCTCTCAATCTTGGTGAT	1322	0	0	0	0	0	0.00122817
34	ATTAGTTTCATAGGTTTGCGGAGAAGGGTCGACG	1323	0	0	0	0	0	0.00122817
34	ATTATCCATACACTGAATCTTTTATTGTGTTAAC	1324	0	0	0	0	0	0.00122817
33	ATTCAATCTCAATCTTCGATGATTGTCTGGTTG	1325	0	0	6.14613e-05	9.30431e-05	0	0.00122817
34	ATTCGTAGGATGCTGGTTGACAGTATGAGATGCA	1326	0	0	0	0	0	0.00122817
34	ATTCTTGTTTTCCAGTTGACCCGAGCCTGGGCTA	1327	0	0	0	4.65215e-05	0	0.00122817
34	ATTCTTTCGGTTATTTCGCTCAGTTGTATGCTGA	1328	0	0.000113404	0	0	7.25924e-05	0.00122817
34	ATTCTTTTACGGATTATTTCGTCTGGTAGTTATA	1329	0	0	0	4.65215e-05	0	0.00122817
34	ATTGACGATCTGTTTTTTCGATCACTTATCGTAC	1330	0	0	0.000122923	4.65215e-05	0	0.00122817
34	ATTGGAAGGAAGCAAGGTTATTCGTGTATCTGTG	1331	0	0	0	0	0	0.00122817
34	ATTGGACTATCTTTTATAGTAGCGGCAGAAAAAA	1332	0	0	0	0	0	0.00122817
34	ATTTACTATAGGGTGGAGTTTCTTCTTCTTAGGT	1333	0	0	0	0	0	0.00122817
34	ATTTATGTGCATCTTTTTAGGTCACGCTTGTCAT	1334	0	0	0	0	0	0.00122817
34	ATTTGGGGATCAGGTTCCCCACGTCTTTAGATGT	1335	0	0	0	0.000139565	0	0.00122817
34	ATTTGGTATCTTATTTACTTCTTTACGGAATATG	1336	0	0	0	0	0	0.00122817
34	ATTTGGTGGCGCCTGGCTGAGCGAGTGTTGGAAT	1337	0	0	0	0	0	0.00122817
34	CAAAAGATATCGGTTAGTCATAATCGGTCGCTCC	1338	0	0	0	0	0	0.00122817
34	CAAGAAGTCCTTTATTTTATTTGTTAGCGAGCCT	1339	0	0.000113404	0	0	0	0.00122817
33	CAATGGATAACGGGTTGCATTTGTTTATCCTAG	1340	0	0	0	0	0	0.00122817
34	CAATTGGTTAGCAGTTTAGATGGAGTTATATATT	1341	0	0	0	0	0	0.00122817
34	CACAGGGGCGACAGCACATAAGTAAGGCTTGAAC	1342	0	0	0	0	0	0.00122817
34	CACATTGTTTGTTCCATAATTTAGCATACTTCTC	1343	0	0	0	0	0	0.00122817
34	CACATTTTGCATTTACCTTAATAAACCTTTTGTG	1344	0	0	0	0	0	0.00122817
34	CACCGTTCGATGAATTTCCTATTAGTTTATCGTT	1345	0	0	0	0	0	0.00122817
34	CACTTTTGGGTTACAACGTACGAGCTTTGAGCTG	1346	0	0	0	0	0	0.00122817
34	CAGACTTGGCTTCGTGGGTGCAACTACTGTGGGC	1347	0	0	6.14613e-05	0	0	0.00122817
34	CATACTGTTTTGTCGTAATCTTAGACGCTCTACG	1348	0	0	0	4.65215e-05	0.000145185	0.00122817
34	CATAGACCCGTAAACAGTTTCCTGATACTGTTCC	1349	0	0	0	0	0	0.00122817
34	CATATCACATTTTCTCAGGTCTGTCGACGATGTC	1350	0	0	0	0	0.000217777	0.00122817
34	CATATGCTAATCGCTTCTGATGACATTTACGCTG	1351	0	0	0	0	0.000217777	0.00122817
34	CATCTATGGTTTTTCTCGTTGGTATACCACTGGT	1352	0	0	0	4.65215e-05	0	0.00122817
34	CATTTATCTATGCAAGTCTTGAGCGTACTGCTGG	1353	0	0	0	4.65215e-05	0	0.00122817
34	CCAAGGGACGAGCATGCTTGTGTGCCCTGTCGGT	1354	0	0	0	0.000139565	0.00029037	0.00122817
34	CCAATCTTGATCTGAGTGTGGGCCAGGTCCGCTC	1355	0	0	0	4.65215e-05	7.25924e-05	0.00122817
34	CCACTGTTCCGTGGCGTTTCGGCAATTGTGCTTC	1356	0	0	0	0.000186086	7.25924e-05	0.00122817
34	CCATGCATTACGGCAACTATAATAGTTAACTGTA	1357	0	0	0	0	0	0.00122817
34	CCCACGTGAACCCGTTTGTACGCTTCTTTGCGTC	1358	0	0	0	0	0	0.00122817
34	CCCTAGTTTCTCTGTCATCGGATTTACGTCTTCC	1359	0	0	0	4.65215e-05	0	0.00122817
34	CCCTATGTTATAAGCTATTCTCTATGAAATCCCT	1360	0	0	0	0	0	0.00122817
34	CCGGGCTGTGGCTCCACTCCGGCTGTCGTGCGGG	1361	0	0	6.14613e-05	4.65215e-05	0.000145185	0.00122817
34	CCTCATAGTCTTGACTTGCAACCTGTTCACGGGG	1362	0	0	0	0	0	0.00122817
34	CCTGAAATTGTCAGTGGTGTGTTGTTATAGCGTC	1363	0	0	0	0	0	0.00122817
34	CCTGTTGCATTACTCTTTTATATTGTCGCGTCTC	1364	0	0	0	9.30431e-05	0.000145185	0.00122817
34	CCTTGGTGTGTCAGATACATCTCGTTAGTCTGGG	1365	0	0	0	0	0	0.00122817
34	CCTTGGTTATTTAACATTTGAGCTTACTTCCACT	1366	0	0	0	0	0	0.00122817
34	CGAATACACGTTTTGTTTTCCAACTTGACCTTTG	1367	0	0.000567022	0	0	0	0.00122817
34	CGAATAGATGATGGATTTTCATATTTTGCTGGTG	1368	0	0	0	0	0	0.00122817
34	CGAGCCTCCATATCGAAGTGGCTGCAGTTGCGTC	1369	0	0	0	4.65215e-05	0	0.00122817
34	CGAGCGTACAGTATTTGAGTTTACACATTTAGGT	1370	0	0	0	0	0	0.00122817
34	CGAGGTCCTTAGGTTTTAAGTGGATCTTTTTATA	1371	0	0	0	0	0	0.00122817
34	CGATCGTTGTGCGGTGTCAGAGGAATTTGCTTCT	1372	0	0	0	4.65215e-05	0	0.00122817
34	CGCAGAGTCATTGGACAGTTGCACGGCTCGTGGT	1373	0	0	0	0	0	0.00122817
34	CGCCACGTTCTTGACGATGTCAGCTCACTGCGTT	1374	0	0	0.000122923	0	7.25924e-05	0.00122817
34	CGCTTGGTCTGGATCGCCCCTGGGCGGGGGTGGC	1375	0	0	6.14613e-05	9.30431e-05	0	0.00122817
34	CGGTCGTTCGACGCTGGTGCTCCTGGGTCTGGGG	1376	0	0	6.14613e-05	0.000139565	0	0.00122817
34	CGGTTAGACCTCGTTCAGTTTTGTGTATGGTCGG	1377	0	0	0	0	0	0.00122817
34	CGGTTATTACTCAATTGCTTATAGATCATACTTG	1378	0	0	0	0	0	0.00122817
34	CGTAAGTCTGCAATAGGAGGAGTCGATACTCTCG	1379	0	0	0	0	0	0.00122817
34	CGTATGTGCTTTTCATCATTGGGCGATGCGATTT	1380	0	0	0	0	0.000145185	0.00122817
34	CGTCTTATGTAGTCTCTGAGTCGCCTGGTCTGTG	1381	0	0	0	4.65215e-05	0	0.00122817
34	CGTGAAATGTTGGGCGTTGCTTGAGACGTTACTA	1382	0	0	0	0	0	0.00122817
34	CGTGAACACTCAGCCTTACCACTTGGTCTGGGAT	1383	0	0	0	0	0	0.00122817
34	CGTGATCACACTATATCTTGAATAGGCAATGGCG	1384	0	0	0	0	0	0.00122817
34	CGTTCATGGTCACTCTCTGTTTTGCTTCGTAATC	1385	0	0	0	4.65215e-05	0	0.00122817
34	CGTTGTTTGCGAACTTATGCCGTTTGTCCCTTAG	1386	0	0	0	0	0	0.00122817
34	CTAACGTATATCGAGGATAAATAAGTGGCGTCTT	1387	0	0	0	0	7.25924e-05	0.00122817
34	CTACAGATGCCCATGAAATTTTATTTATAGAGTC	1388	0	0	0	0	0	0.00122817
34	CTACATTATGAGTGGTTCCCACGAGGTTTGGGTT	1389	0	0	0	0	0	0.00122817
34	CTACTACGATTTTATGCAATCCGCTATTGCTACT	1390	0	0	0	4.65215e-05	0	0.00122817
34	CTAGATTCATTTATTTATCTCTTTTTAGCTGGCA	1391	0	0	0	0	0	0.00122817
34	CTAGCTGCTGTTAAGTCTGCCTTGTTTCATCACA	1392	0	0	0	0	0	0.00122817
32	CTAGGAGCAAGGCTGAGAGCTTTTGGTCTGTC	1393	0	0	0	0	0	0.00122817
34	CTAGTTGTTAGGGTCTTAGTATCGTGGCAGGGAA	1394	0	0	0	0	0	0.00122817
34	CTATTGCTCTGATTATATTTCATTCTGTTCTCTC	1395	0	0	0	0	0	0.00122817
34	CTCACTAGCTTGCGTTTTTACTTACTGTGCTTGC	1396	0	0	0	0	0	0.00122817
34	CTCATAGAGTCTGCAGTAGTGAATTTGAACTCGT	1397	0	0	0	0	0	0.00122817
34	CTCATTAGCATGGCTTATCATGTTTCGATTTCTC	1398	0	0	0	0	0	0.00122817
34	CTCCTTGGTTTAGATCCTTTTGTGCCACCTCATT	1399	0	0	0	0	0	0.00122817
34	CTCGACTTAAATTCTGTCTGAGTGATGTTCTACG	1400	0	0	0	0	0	0.00122817
34	CTCGTTGGGCTATAGCCGTACTTCCGGTGGCTGG	1401	0	0	6.14613e-05	0.000465215	0.000871109	0.00122817
34	CTCTTATGTCAGAGTTCCTGGAATATGGCTTGCG	1402	0	0	0	0	0	0.00122817
33	CTGAGATTCCCGCGTCTCCTAGAGGACGATCAC	1403	0	0	0	0	0	0.00122817
34	CTGAGTAAGGTCTTGTAATACTGCGGTGACTACT	1404	0	0	0	4.65215e-05	0	0.00122817
34	CTGATAATCTCTTCTAATCCCTAGGGGTACGGCG	1405	0	0	6.14613e-05	0	0	0.00122817
34	CTGATGATTGATCGAGTGAGGTGTCCCAGGATCA	1406	0	0	0	0	0	0.00122817
34	CTGATTTGTTGTTTTGATGTGGTTAATGTTGCTT	1407	0	0	0	0	0	0.00122817
34	CTGCGGTCACATTTGATATGTGATGCATATGAAG	1408	0	0	0	0	0	0.00122817
34	CTGGATAAGCTTTCTTTAGATCAGAAGTTGGGGA	1409	0	0	0	0	0	0.00122817
34	CTGGTAGATTACATCCTGTTTCTATTTTGCCTTA	1410	0	0	0	0	0	0.00122817
34	CTGTGGTGACTCTGGGTAGTTTTGATGCTTCCTG	1411	0	0	0	4.65215e-05	7.25924e-05	0.00122817
34	CTGTGTCGGGCTTTACTCAATACAATATTTCCTG	1412	0	0	0	4.65215e-05	0	0.00122817
34	CTGTGTTATCCTATTTCCTTTCTTGCATAACTAA	1413	0	0	0	0	0	0.00122817
33	CTGTTGAGTACATTCTCACGTCTATGTGGAATG	1414	0	0	0	0.000511737	0.00116148	0.00122817
34	CTTAAATTTAACCTTCGCTAGCGTTTAAAGTTGT	1415	0	0	0	0	0	0.00122817
34	CTTAATATGAGTCTATTTCAAGTTGGTAACGACG	1416	0	0	0	0	0	0.00122817
34	CTTCGCTTGTCAGTAGCGGTGTGTGCTTTGTGAG	1417	0	0	0	0	0	0.00122817
34	CTTCGTCCTCTAGAGTTATGAATCCGCAGCCATG	1418	0	0	0	0	0	0.00122817
34	CTTGCTGGTGCTTCGGCCTGGGTAGTCGGCGGTT	1419	0	0.000113404	0.000122923	0	0	0.00122817
34	CTTGCTTATAAGTGTCTGGTCTACATGTTCATAT	1420	0	0	0	0	0	0.00122817
34	CTTGCTTTGTCGCTATTCAGGTCTCTGTCTCAAT	1421	0	0.000113404	0	4.65215e-05	0	0.00122817
34	CTTGGAGTGGGTTGGGATTGGTTGTCGAGGTTTC	1422	0	0	0	0	0	0.00122817
34	CTTGGATAGTTGCGTGGTTAGATGAGGTTTAGGG	1423	0	0	0	0	0	0.00122817
34	CTTGGTAGAGCTCGTATCCTCGTAATTGAGTGGG	1424	0	0	0	4.65215e-05	7.25924e-05	0.00122817
34	CTTGTGGGGACTGCTGTGGTCGAGGCAGGCGCCC	1425	0	0	0	0	0	0.00122817
34	CTTTACTTCCCTTTTCGTAGTGTAATCCTATTGG	1426	0	0	0	0	0	0.00122817
34	CTTTCGAATGGGACACGGTGAGTCCACGGGTGCC	1427	0	0	6.14613e-05	9.30431e-05	0	0.00122817
34	CTTTTCGAGACGATTCACGTCTAACTGGTTCATC	1428	0	0	0	9.30431e-05	0.000145185	0.00122817
34	CTTTTGTTCATTACGCTTTCACGTCTGTGCTTTG	1429	0	0	0	4.65215e-05	7.25924e-05	0.00122817
34	CTTTTTCCCCAGGACCAACCTTCGGGGCTCCTTA	1430	0	0	6.14613e-05	4.65215e-05	0	0.00122817
34	CTTTTTGGCACAATGCGGTTTGTTTTTTTGCGTG	1431	0	0	6.14613e-05	0	0	0.00122817
34	CTTTTTGTGCGATGAGTTCCGTTCGTGTATTCCG	1432	0	0	0	0	0	0.00122817
34	GAACGCCTAGCATCGTTAAGGCTGGTCCTGGGTG	1433	0	0	0	0	0	0.00122817
34	GAAGTTTTTCTCAATCGTTCTGTGGAAGCATCCA	1434	0	0	0	9.30431e-05	0	0.00122817
34	GAATAATAAACCAGCAGCGTCTTCTAGGAGAGCT	1435	0	0	0	0	0	0.00122817
34	GAATCATACGGGTTTCTTTGGGTGTTGGATCCTG	1436	0	0	0	0	0.000362962	0.00122817
34	GAATCTAATTGTCTCTTTTGATTCTTGCGCCTTC	1437	0	0	0	0	0	0.00122817
34	GAATTTTTACCTTTACCGCCGTCGTCGGGTTATA	1438	0	0	0	0	0	0.00122817
34	GACAGGTTGTTTACTGGACGGTTTAGTGGACTGG	1439	0	0	0	0	0	0.00122817
34	GACATTAAGGCAGACGTCCGAGTCGTAACGTTAC	1440	0	0	0	0	0	0.00122817
34	GACCAGTCTGCGAATACATTGGTCCCAGGTGCTG	1441	0	0	6.14613e-05	9.30431e-05	0	0.00122817
34	GACCCAGATTCGAGATCATATATAGCTGATGGTC	1442	0	0	0	0	0	0.00122817
34	GACCTCGGCCTCTGTACTCTATAATGTCGTGATA	1443	0	0	0	0	0	0.00122817
34	GACCTGCTGCTACAATCATTTACGCTGGTGCCGG	1444	0	0	6.14613e-05	4.65215e-05	0	0.00122817
33	GACGTAGTTCGGTACATCTAATCATAAAGTCCC	1445	0	0	0	0	0	0.00122817
34	GAGAAACTCGGGTTTCTCGCCAGTGACGTAATTT	1446	0	0	0	0	0	0.00122817
34	GAGATGGACCTTCCTGCTTATTACTGAGTTTGCA	1447	0	0	0	0	0	0.00122817
34	GAGCAAAGTGAGATCATATTACTGCAATGGAATG	1448	0	0	0	0	0	0.00122817
34	GAGCTTATCAAACCAGTTGGACAGCACTCAGTGA	1449	0	0	0	0	0	0.00122817
34	GAGTCGGGGGGTGCAGGTTAGGACGGTGTCTGAC	1450	0	0	0	0	0	0.00122817
34	GATACGCTTACTAGTAGGTTTGAGTTGGTTGAGT	1451	0	0	0	0	0	0.00122817
34	GATAGGTTCTCTATCACTGTCTTACTCTTTTCCC	1452	0	0	0	4.65215e-05	0	0.00122817
34	GATAGTCCGAGCTGCTTCTTATAGCGTTTGGGTA	1453	0	0	0	0	0	0.00122817
34	GATCTGTTTCTTGTTCCGGTTCTTCTTGACGCTT	1454	0	0	0	4.65215e-05	0.000217777	0.00122817
34	GATTAACTAGGGGTTTGATGTCGCTTCATTGCTG	1455	4.28145e-05	0	0	9.30431e-05	0	0.00122817
34	GATTAAGTGCATTTGCCCATTGCTTGGCACAGTT	1456	0	0	0	0	0	0.00122817
34	GATTGTTTGTGAGGTCTATTTCGGTACGTTTATA	1457	0	0	0	0	0	0.00122817
34	GCAAAACATTAAAAGGGTTTTACATTTTGAAGCA	1458	0	0	0	0	0	0.00122817
34	GCAAATGGGCCCAAACCGTGTGTAATACAGTGTA	1459	0	0	0	0	0	0.00122817
34	GCAGATGGCCGCCGGCTTCTTGTTTTTTAGTCTG	1460	0	0	0.000184384	0	0.000508147	0.00122817
34	GCCAGTCTTATGCACTAACCAATCAGTTCGGTGA	1461	0	0	0	0	0	0.00122817
34	GCCGTCCGCAACATTAGAATTTGTGGTAACAAAT	1462	0	0	0	0	0	0.00122817
34	GCGACGAACGTATGAGAGTCCATGATTAGCTTCT	1463	0	0	0	0	0	0.00122817
34	GCGAGTCGGGGCATATCAATTTAATGATCTTCAC	1464	0	0	0	0	0	0.00122817
34	GCGATACTTTTATTTTTTCCTTCCTGTCTTTTCA	1465	0	0	0	0	0	0.00122817
34	GCGTCAAGGTGTCTAGACGCCTCCGTGGCTGTGT	1466	0	0	0	0.000372172	0	0.00122817
34	GCGTGTATGGCTACTCCTTCCATGTACCTGCTAC	1467	0	0	0	0	0.000217777	0.00122817
34	GCGTTTTCGATATATGTCTGGTTGCCAGGCGACG	1468	0	0	0	4.65215e-05	0	0.00122817
34	GCTAACTATCTTTGATTATGTACTTCTAATTGTC	1469	0	0	0	0	0	0.00122817
34	GCTACTTGCAGCCACAGGCAGGGCCTGCTACTAC	1470	0	0	0	0	0	0.00122817
34	GCTATGTTTTCTATTTGTGTACTCTGATGTTTTA	1471	0	0	0	0	0	0.00122817
34	GCTCTTATCTTTATTCCGTGCGACAGCTGACTGG	1472	0	0	0	0	7.25924e-05	0.00122817
34	GCTGCCCTTTAAAGGGCACTCTTCTCTAGTGGCG	1473	0	0	0	0	0	0.00122817
34	GCTGTCGAGAGCAAAAGTCGTGCTGAAAGGGTAA	1474	0	0	0	0	0	0.00122817
34	GGACATTCGATAGTCTATGAGACGTTGTTGCGAG	1475	0	0	0	0	0	0.00122817
34	GGACGCTCTATTAGGTAGTTGCTGGTACCTATCA	1476	0	0	0	0	0	0.00122817
34	GGATGATCCTCAATTTCGTATTCCGTGTACTATA	1477	0	0	0	0	0	0.00122817
34	GGCAGTAAGTCATTCCATCGTGCAGTAGACCCTC	1478	0	0	0	0	0	0.00122817
34	GGGAGGGTACTCTGGAAGTTTTTCCTTGGTCACA	1479	0	0	0	0	0	0.00122817
33	GGGAGGTTGGTGTTTGAGACGTCTTTGCCTTTG	1480	0	0	0	0	0	0.00122817
34	GGGATGGCTAGGTTGTATGATCCTTCGGGTGAAA	1481	0	0	0	0	0	0.00122817
34	GGGCCGTGCCGATCCTGGGCTCTGTCCTTCGCTG	1482	0	0	0.000122923	0.000372172	7.25924e-05	0.00122817
34	GGGCGAATGAGTCTTCAGATCCTTGGTAGTGGTG	1483	0	0	6.14613e-05	0	0.000217777	0.00122817
34	GGGGAGTCTTAATTCTGTGGGCCTCCGACTGCTG	1484	0	0	0	4.65215e-05	0	0.00122817
34	GGGGGAGCTTTTCTGTTGTCGGTTGGAGCGGTGT	1485	0	0	0	4.65215e-05	0	0.00122817
34	GGGGTTGGTGGGCATAGGGAAAAGGGCGTGTGCT	1486	0	0	0	0	0	0.00122817
34	GGTAGAGCTTTGATCTGTGATGTCTCTGCGTCGT	1487	0	0.000340213	0	0	0	0.00122817
34	GGTATATCCAGGACATTGATGGAACGCCATCTGT	1488	0	0	0	0	0	0.00122817
34	GGTATTGTGGCGTGCGGAAGTGTAGGAGTACTGG	1489	0	0	0	0	0	0.00122817
34	GGTCAATGCTAGAGTTCCAGAAGGTTGTGTGAGA	1490	0	0	0	0	0	0.00122817
34	GGTTCCCTGAACAAGCACTGTACCAGATATGTTA	1491	0	0	0	0	0	0.00122817
34	GGTTTGAATGACAAATCAGTTCAGTGGTGTTTGC	1492	0	0	0	0	0	0.00122817
34	GTAACATGTGATGGTATTGGTGGATGTAGCAGTG	1493	0	0.000226809	0	0	0	0.00122817
34	GTAAGAGAGACTCAAGTTGTGGTTATACTCGTTG	1494	0	0	0	0	0	0.00122817
34	GTAAGGGCCATGGTCACGACCTAGCAGCCGGCTT	1495	0	0	0	0	0	0.00122817
34	GTAATAGGGAGGAGCACTGATTGCTTTTTATCTG	1496	0	0	0	0	0	0.00122817
34	GTACTCTATTGCTGATTATGATTGTTGCCTTTCA	1497	0	0	0	0	0	0.00122817
34	GTACTGTACTTGGTAGCTCGAGGCTAGCGGTGCC	1498	0	0	0	4.65215e-05	0	0.00122817
34	GTATGCTCGATTGCCGTGACAAGTACTTTTAGCG	1499	0	0	0	0	0	0.00122817
34	GTCAAACGAGCGCTTTATTCTCCTAGTCGAACTG	1500	0	0	0	9.30431e-05	0	0.00122817
34	GTCACCTTGTTAATGTTCGTGTGAGTTGCAGTTG	1501	0	0	0	0	0	0.00122817
34	GTCACGAGCACTTTGAGTGTTGCGGCCTGGCTTT	1502	0	0	0	0	0	0.00122817
34	GTCATCCATTTCGGTCATGCTTCATTGTCTCCTC	1503	0	0	0	0	0	0.00122817
34	GTCATCGGCAAGTAATCTGTCCGCGGTTCCCGCT	1504	0	0.000113404	0.000245845	4.65215e-05	0	0.00122817
34	GTCGACAGTAATATTGTGAGGAGAAAGGGAAAAT	1505	0	0	0	0	0	0.00122817
34	GTCGCAACTTTCGGCCAAGTCATTTCAGATCCCT	1506	0	0	0	0	0	0.00122817
34	GTCGGTCTGTGCTGGGTTGGCGATCTGCTTGGTG	1507	0	0	6.14613e-05	0	0	0.00122817
34	GTCTACCGGGCAGTATCCAAGTGACTCATGAGCG	1508	0	0	6.14613e-05	0	0	0.00122817
34	GTCTAGTATTCCTGGTTGCTCGTTTGTCCGTTTT	1509	0	0	0	4.65215e-05	0	0.00122817
34	GTCTATGTCGAAGTATACATTTTCGCTACTTGTG	1510	0	0	0	0	7.25924e-05	0.00122817
34	GTCTTGTTCAAGACGTTTGCGGGATAACAGTGGG	1511	0	0	0	0	0	0.00122817
34	GTGAATATCTTTTGGCTGTTCCTAGGGTCTCGGC	1512	0	0	6.14613e-05	0	0	0.00122817
34	GTGAGGTGTCCGAGCATTCGTACTGTCCTGGTTC	1513	0	0	6.14613e-05	0	0.000145185	0.00122817
35	GTGAGTTCACTATGCAAGGTCGGATCAACGCGCTT	1514	0	0	0	0	0	0.00122817
34	GTGCCTTGCTCCGCCCGTGGTGTAGCTTTGGATG	1515	0	0	0	0	7.25924e-05	0.00122817
34	GTGCGATAATAAAATGAGAAGGATGAAGTGTTAG	1516	0	0	0	0	0	0.00122817
34	GTGCGGATTAGGTTCACAGTTTGTGGGCGCGGTC	1517	0	0	0	0.000139565	0	0.00122817
34	GTGCTCTCGCATCAATACGGACAAGTCCGTGGGT	1518	0	0	0	0	0	0.00122817
34	GTGCTGTCGCACGGCAGGGTAAGCCTCGCTCGAC	1519	0	0	0	0	0	0.00122817
34	GTGGGGCTCGGGCTTCTCGAATTTGGGTGGTTAA	1520	0	0	0	0	0	0.00122817
34	GTGGTAGTCATATGGTCAGCACATAACCGACCGT	1521	0	0.000113404	0	0	0	0.00122817
34	GTGTCTGCTTGTTCCTCCATTCTTCATGTCTGGG	1522	0	0	0	0	0	0.00122817
34	GTGTGCATGCTGTTTGTTTAAGACTATGCATTCT	1523	0	0	0	0	0	0.00122817
34	GTGTGGTCAGTTCGTTAACCTGATAGTAGTCTTA	1524	0	0	0	0	0	0.00122817
34	GTGTTGGCTCCGGGTTGCATGAGAGTGTTGTGTG	1525	0	0	0	0	0	0.00122817
35	GTTAAGTGTTAGCTTGTGTTGGTACTGTGCGTCGC	1526	0	0	0	9.30431e-05	0	0.00122817
34	GTTAGACATAATCGATAGTACAATCTGAGGCCTT	1527	0	0	0	0	0	0.00122817
34	GTTATGTTCGGGTCTGGAACTCAACATCGGACTG	1528	0	0	0	0	0	0.00122817
34	GTTCACATGACTTGAGGAAAGCTTCGTGTAACTT	1529	0	0	0.000122923	0	7.25924e-05	0.00122817
34	GTTGAGTCACACCGTCTGAGCGACTGGCAATCGT	1530	0	0	0	0	0	0.00122817
34	GTTGATGTTATACGCTTTCCTGAGGTTGAGTATT	1531	0	0	0	0	0	0.00122817
34	GTTGTACGATATTTTTGTGGTGGATGAGGGTGTT	1532	0	0	0	0	0	0.00122817
34	GTTGTTGCATCCTGGCACCTTCCCCTGGAATGTT	1533	0	0	0	0	0	0.00122817
34	GTTTAGGCGTGGTTATGTCCTCCCACATGCGCTC	1534	0	0	0	0	0	0.00122817
34	GTTTAGGTCTTCTCTGGGCTTTGCATTTCGACTG	1535	0	0	0.000122923	4.65215e-05	0	0.00122817
34	GTTTCTTTATCTGCTTCGCCTTAGTTTGAGTTCC	1536	0	0	0	0	0	0.00122817
34	GTTTGGCTAAGATACTAATGCTTACGTGTTACTT	1537	0	0	0	0	0.000217777	0.00122817
34	GTTTTATCAGTCCCTATATAAGTGGATGAACGAG	1538	0	0	0	0	0	0.00122817
34	GTTTTTAATTCGTAACTTAAAGCGTTGCTTGAGG	1539	0	0	0	0	0.000145185	0.00122817
34	TAAAACAATTCGTTTCTGGTGCTTTAAACACACT	1540	0	0	0	0	0	0.00122817
34	TAAATATTTCGATTGTGTGTTTACGTGTCCGCTG	1541	0	0	0	0	0.000217777	0.00122817
34	TAAATTTTCTGGACGATCTACTTACACAAAGATG	1542	0	0	0	0	0	0.00122817
34	TAACGTCTCTGGTTCACACTCCTGTCTTACTACT	1543	0	0	0	0.000139565	0	0.00122817
34	TAACTGTGACCTGGTCACAGAGTTGGAGTCTGGG	1544	0	0	0	0.000139565	0	0.00122817
34	TAAGTATGTCATATTTATTAGACATGCCAAGTGG	1545	0	0	0	0	0	0.00122817
34	TAAGTATTCGTTCGTAGCGAGACGAAGGGTGGAC	1546	0	0	0	0	0	0.00122817
34	TAAGTCACAGGAATTGTTCTAATCCGCTTGTCTT	1547	0	0	0	0	0	0.00122817
34	TAATCTTGATCCATCTACTGCTGTTTCTTGCGTT	1548	0	0	0	0	0	0.00122817
34	TAATTGTGTGTTAATAATGTGAACTTGGGCTTGA	1549	0	0	0	0	0	0.00122817
34	TACAGATGTCATGACTGGTCTAATTGCCATGTGA	1550	0	0	0	0	0	0.00122817
34	TACCACGTTCTGGGTACATTACCTTTATAGAATT	1551	0	0	0	0	0	0.00122817
34	TACCGTTTGTTCTTCCACTTTGAGTGGGGGAGTT	1552	0	0	0	0	0	0.00122817
34	TACGTTCGTAGGTGTCTGTACATTTTTTGCTCCC	1553	0	0	0	4.65215e-05	0	0.00122817
34	TACTCACCTCCCTGGATTGAGGTTATTCATCAGT	1554	0	0	0	0	0	0.00122817
34	TACTGGTGCAACCACATGCTACTGAAGGGCGCTG	1555	0	0.000113404	0	0.000139565	7.25924e-05	0.00122817
34	TACTGTTTGTATCTTGCATCAACCTTTCCGATCC	1556	0	0	0	0.000139565	0	0.00122817
34	TACTTATAGGCTGCAAACTTGTGGTGCCTGTCGT	1557	0	0	0	0	0	0.00122817
34	TAGAATGAGTGTAAACGTGACCAGCGGTGTGCGA	1558	0	0	0	0	0	0.00122817
34	TAGAGCGTGACTCGCGATGCCCTGCTTGTCATGA	1559	0	0	0	4.65215e-05	0	0.00122817
34	TAGCCAACGTGTGCCGATGCAGCTTGGGTGTGTG	1560	0	0.000567022	0.000122923	0	0	0.00122817
34	TAGCTTCTTAATCTCAGGTTTACTTCTTGTGACG	1561	0	0	0	0	0	0.00122817
34	TAGGGTTATCGATTTGCAAAGAAAGGTATGGAAT	1562	0	0	0	0	0	0.00122817
34	TAGTAACTGACTCTCGGTCCCATCTTGACGGTGT	1563	0	0	0	4.65215e-05	0	0.00122817
34	TAGTAACTTGGGGGCGATAATGCCGCCTTGGCTG	1564	0	0	0	0	0	0.00122817
34	TAGTCGGGATTGGTCTCATTTGTTTACGGTAATA	1565	0	0	0	0	0	0.00122817
34	TAGTCTACGTGACGTATCCAGGGCTGCAAGTTTC	1566	0	0	0	0	0.000145185	0.00122817
34	TAGTCTTATTGGTATTCTTAACATGGCCGTAGTC	1567	0	0	0	0	0	0.00122817
34	TATAACTGAGTAAGTCGTGTTTTTTCCGACCAAT	1568	0	0	0	0	0	0.00122817
34	TATAGTTGAAAGTCGGCTTGTTTTAACCATTCTA	1569	0	0	0.000122923	0	0	0.00122817
34	TATAGTTTTATTCGGTGCGTTCTTGAATTAGCTG	1570	0	0	0	0	0	0.00122817
34	TATATTTGGTCCTTGCAAAACGCTACTCGATCGT	1571	0	0	0	0	0	0.00122817
34	TATCGTACTACCAAGATGGGCCCTCAATAACGTT	1572	0	0	0	0	0	0.00122817
33	TATCTATATACATAGATTCTCTAGTTGTCCATG	1573	0	0	0	0	0	0.00122817
34	TATGACTAGTTCTCTAGTTAGCGTATGCTGGCTG	1574	0	0	0	0	7.25924e-05	0.00122817
34	TATGCACAAGGGACATTTGTGCTTGGCTGCATCT	1575	0	0	0	4.65215e-05	0	0.00122817
34	TATGGTTAAGGCCTTTACACTGTCTTTGCTTTAT	1576	0	0	0	4.65215e-05	0	0.00122817
34	TATTCATGGTTTGCCTAGCTAATCATGGCTGTTG	1577	0	0	6.14613e-05	0	0	0.00122817
34	TATTTGTTTTTTTGTTTATCCTCTGTTTGTTCTC	1578	0	0	0	0	0	0.00122817
34	TATTTTCTTTGTTAACCAATTTATTTCGCCACTT	1579	0	0	0	0	0	0.00122817
34	TCAATCTCCTTATGCGAGGGCTGGCCGCCGTATC	1580	0	0	0	0	0	0.00122817
34	TCACGGTGTAGTCCATGCGTTTGCAGTGTCTTTC	1581	0	0	0	4.65215e-05	7.25924e-05	0.00122817
34	TCACGTTCTCCGGGCCACGCTTCACTATGTGGCA	1582	0	0	0	4.65215e-05	0.000145185	0.00122817
34	TCATACTACACATACTCTGGACTGATGGCGCGTT	1583	0	0	0	0	0	0.00122817
34	TCATATCTCCGGTGCCGGTGTGGCTCTTGGGCTT	1584	0	0	6.14613e-05	0	0.000145185	0.00122817
34	TCATGTCTAAGGATACTCTGTTGTGTTCACCATG	1585	0	0	0	0	7.25924e-05	0.00122817
35	TCATGTTGTGCTCTTTGAGCATGTTCAATTCATGT	1586	0	0	0.000122923	4.65215e-05	7.25924e-05	0.00122817
34	TCATTAGCAACCGCGTAGGGTATTTCGTCCTAGA	1587	0	0	0	0	0	0.00122817
34	TCATTGACGAGCAGTTCGAGCAGACCTGGCGTTG	1588	0	0	0	4.65215e-05	0	0.00122817
34	TCCCTAATCGTGTTGTGGGCAGGTCTGTCTGCTG	1589	0	0	6.14613e-05	0.000139565	7.25924e-05	0.00122817
34	TCCCTTGATGTGTGCTCATCTGGGGGTTGAGGTC	1590	0	0	0	4.65215e-05	0	0.00122817
34	TCCGTCGCATGGGCGTACCTTTCGTTTCTGTGTC	1591	0	0	0	4.65215e-05	0	0.00122817
34	TCCTAAGGTTCGTTGGGCCTTCGTGTCATGGTTA	1592	0	0	0	4.65215e-05	0	0.00122817
34	TCCTACGTCGATTCTATAACGTTTGCGTCTACAA	1593	0	0	0	0	0	0.00122817
34	TCCTCGAACTTTTCGCTATCTGCATAAATGCTTC	1594	0	0	6.14613e-05	0	0	0.00122817
34	TCCTCGATTTAGCGAGCTATTTGACACAGCTTTG	1595	0	0	0	0	0	0.00122817
34	TCCTGATATCTTCCTGTCTGCGGCTGCCCTCTCG	1596	0	0	0	9.30431e-05	0	0.00122817
34	TCCTTATGGAGTGCCTATCTTCGCGTGCACGCCG	1597	0	0	0	0	0	0.00122817
33	TCGAATTCATTTTTCTCTCTTCACTTGATGTTG	1598	0	0	6.14613e-05	4.65215e-05	0	0.00122817
34	TCGAGACGTCTTCGCCTGCCCCAGCAGTACAGTG	1599	0	0	0	0	0	0.00122817
34	TCGATACTTGAATTTGACTGCTTCGCGACTCGCT	1600	0	0	0	0	0	0.00122817
34	TCGATTCTTGTTTTTGACTCTTGTTTTTCCTTTG	1601	0	0	0	9.30431e-05	0.00029037	0.00122817
35	TCGCCGCAATATCGAACTCCTGGGACTTGATCATG	1602	0	0	0	0	0	0.00122817
34	TCGGGTTTATCTCTTCATACAACTCTTTGCCACT	1603	0	0	0	0	0	0.00122817
34	TCGTACTAGGTTCTTATCCATTGGTCATGTGGGA	1604	0	0	0	0	0	0.00122817
34	TCGTACTTCCTCCCTTCCGACCTTCGCGCTCGGT	1605	0	0	0	4.65215e-05	0.000145185	0.00122817
34	TCGTAGTAATCCGGCGTGGTCCCGTGGGACACAG	1606	0	0	0	0	0	0.00122817
34	TCGTGAGTGCTGCACGATTTCCTCCTGTCTTTTA	1607	0	0	0	0	0	0.00122817
35	TCGTTTATGAATCGATGGCTGTCTACCTAGCTGTG	1608	0	0	6.14613e-05	0	0	0.00122817
34	TCTAATCCTGAATGAGCTCGCAGATACTCTCGTG	1609	0	0	0	9.30431e-05	0	0.00122817
33	TCTACTTTCTTGCATCGTTACCGCAAGTATTTT	1610	0	0	0	0	0	0.00122817
34	TCTAGATAGGTTTGGCATTCTCGCTTTTGGTTCG	1611	0	0.000340213	0	0	0	0.00122817
34	TCTAGGACTTCGTACTTCCAGATTTCACTGCTCG	1612	0	0	0	4.65215e-05	0	0.00122817
34	TCTCAGGAATTTGTCTCTTTGGGAAATGCAGAAT	1613	0	0	0	0	0	0.00122817
34	TCTGACCCATCTGACATGATGTCATTTGTCGTCT	1614	0	0	0.000122923	0.000186086	0.000217777	0.00122817
34	TCTGACGGTAGGTGGCGCTGCTTCGGATGTCACG	1615	0	0	0	0	0	0.00122817
34	TCTGGATTTTGGTCTCATAGTGGGATATCTCTGT	1616	0	0.000340213	6.14613e-05	4.65215e-05	7.25924e-05	0.00122817
34	TCTGTCGTGCTTGTATCTGTTGTCCGCTTCAGGG	1617	0	0	0	0	0	0.00122817
34	TCTTCCCACAATGTGAGAAGTTTGTAGGTCACGT	1618	0	0	0	0	0.00029037	0.00122817
34	TCTTCTACGTGGTTTGCGGGTGTGGCTCTACATG	1619	0	0	0	4.65215e-05	0	0.00122817
34	TCTTGTCCACATCCTGTGACGTATTGAGCCTTCA	1620	0	0	0	4.65215e-05	0	0.00122817
34	TCTTGTTGATCCTCTCAGCAGCGCGAGTGGACCG	1621	0	0	0	9.30431e-05	7.25924e-05	0.00122817
34	TCTTGTTTATTGTCTGATTCACCTTCGCTTAGTG	1622	0	0	0	0	0	0.00122817
34	TGAACATTCTACACCTTGACGTTCGCTGCCTGGT	1623	0	0	0	0	0	0.00122817
34	TGATCAGGGCAACTTTTTAAACTGCCGTAGCTTA	1624	0	0	0	0	0	0.00122817
34	TGATCGTCTGCATACGTCTTCTCCATTTCGCTGC	1625	0	0	0.000122923	0.000325651	0.000362962	0.00122817
34	TGATGAGGCGGCTTCTGAGGACCGGAATGCGATG	1626	0	0	0	0	0	0.00122817
34	TGATTGACTCCTAGTCGGTTTCTTGTTGCTTATG	1627	0	0	0	0	0	0.00122817
34	TGATTTGCCTCGTTATTGACTATAACCCCATTGT	1628	0	0	0	0	0	0.00122817
34	TGCAGCAGGCTAGATTTGGACATGTTTTAACCTT	1629	0	0	6.14613e-05	0	0	0.00122817
34	TGCCGTCGTTGTTTAAATATTTTCGCAAGGCTGA	1630	0	0	0	0	0	0.00122817
34	TGCTCTTTCAGGTTAACGATTGTATGATCCTATT	1631	0	0	0	0	0	0.00122817
34	TGGAAACGCTAAGATGGTGTTCAGTGGAACAATC	1632	0	0	0	0	0	0.00122817
34	TGGACATACAGATTGGCTCTTTTGCGTGTATTGT	1633	0	0	0	0	0	0.00122817
34	TGGAGAATACTGGCCTTGCTGCTCGTTGTTGGGA	1634	0	0	0	4.65215e-05	0	0.00122817
34	TGGCCTTGCCACCATGTTTCGGAGTGGGGCCTGA	1635	0	0	0	0.000139565	0	0.00122817
34	TGGCGTAGGTCTGTAAGTTCATACTCCCTGCGTG	1636	0	0	0.000184384	0	0	0.00122817
34	TGGGAGTATGGGTCGTTGTGTAGTTACTATTGTC	1637	0	0	0	0	0	0.00122817
34	TGGGCGATGTTTGTAGTTCACACTGGGATACTCG	1638	0	0	0.000122923	0	0	0.00122817
34	TGGGGATGTGGTTCGTTGATAAATACTTCGGTCG	1639	0	0	0	4.65215e-05	0	0.00122817
34	TGGGTTTTACCGCTGCCTCTGGAGTCTTCGTGTG	1640	0	0	6.14613e-05	0	0	0.00122817
34	TGGTCAACCAAGGGTGGTTACTATGGGTCCGTGT	1641	0	0	0	0	0	0.00122817
34	TGGTCTGGTTGTCTATGATTGGCTCGCGGTGTGG	1642	0	0	0.000122923	0.000186086	0	0.00122817
34	TGGTTCTGTCCGAGGCCAAACCATATGTCGTTAA	1643	0	0.000113404	0	0	0	0.00122817
34	TGGTTTTGACTGTTTTGTAGGACGCATCGCGGTG	1644	0	0	0	4.65215e-05	0	0.00122817
34	TGTAAAATTTGATGCCAGCTCATCGGAAGTACTC	1645	0	0	0	0	0	0.00122817
34	TGTACAAGGACCACTCTAGGATCTATATTTCAAA	1646	0	0	0	0	0	0.00122817
34	TGTCGCCCAGACGTTGTGCGTGGCGGCTCTGCGG	1647	0	0	0	0	0.000217777	0.00122817
34	TGTCTATTCTAAGGCAATTCGCTCCTTTTACAAT	1648	0	0.000226809	6.14613e-05	0	0	0.00122817
34	TGTCTCTAGCCGTCAGGACCGTTTTATTTCATTC	1649	0	0	0	0	0	0.00122817
34	TGTGGCACCGTGGGTTTCAGTGTACTTGTCTCTG	1650	0	0	0	0.000186086	0.000217777	0.00122817
34	TGTGTGGTGTCCCAGGCAATTAGCGTCGGTGTAT	1651	0	0	0	0	0	0.00122817
34	TGTGTTTGTTGTACGATTAGGCGGATAGGGTCGA	1652	0	0	0	0	0	0.00122817
34	TGTTAGTGCTTTATTGGTCTTTTCTCGGTCATAC	1653	0	0	6.14613e-05	4.65215e-05	0	0.00122817
34	TGTTTGTTTCATTTTCCTTGATGGCTTTTCGGGA	1654	0	0	0	4.65215e-05	0	0.00122817
34	TGTTTTGTCTAACCTAGGTTGTACATCACTGCCT	1655	0	0	0	0	0	0.00122817
34	TTAATGACCTTATTGTCTGCTACGGGCGACCTGG	1656	0	0	0	0	0	0.00122817
34	TTACAAATTCAAGTTGTACTCGTTCACTAACTCG	1657	0	0.000226809	0	0	0	0.00122817
34	TTACAATCATGTGGTTTAATATGATCCATTTGTG	1658	0	0	0	0	0	0.00122817
34	TTACGAAAGAAATAGTTCAGTACGGTTGGGTTTT	1659	0	0	0	0	0	0.00122817
34	TTACGAAATGAGCATTACCCACCTTGGAGTTTGA	1660	0	0	0	0	0	0.00122817
34	TTACGTCTCGATATCCGGTCAGCTTATGCCGCTT	1661	0	0	0	0.000139565	7.25924e-05	0.00122817
34	TTACTATTGTGGTTACTCATAGTTTGGCCCTCCT	1662	0	0	6.14613e-05	0	0.000217777	0.00122817
34	TTAGAAGCTAGATTTTTTAACCTCAAGTATCTTA	1663	0	0	0	0	0	0.00122817
33	TTAGACTAGTAGTATGTCTTGCGTGCTCTCGGC	1664	0	0	0	0	0	0.00122817
34	TTAGTCATATGGTGGGTGTGGTCACCACTAAGGG	1665	0	0	0	4.65215e-05	0	0.00122817
34	TTAGTTGGAGGATGTAAGATTGTATGGCCCAAAG	1666	0	0	0	0	0	0.00122817
34	TTATGCCGGGATAACGCAAATAATGGAGCTGGGG	1667	0	0	0	0	0	0.00122817
34	TTATTCCGTATATGATGGTTCGCACTGACAGCTG	1668	0	0.000113404	6.14613e-05	4.65215e-05	0	0.00122817
34	TTATTCGAGCTCGGTACATCGTCCGGACGGGCCG	1669	0	0	0	0	0	0.00122817
34	TTCATCGTTGGGTTTCAAAGTCCAGTGGGGTAAC	1670	0	0	0	0	0	0.00122817
34	TTCATTGCTGGGGTAGTTTGGCTACGGCGTCCTC	1671	0	0	6.14613e-05	9.30431e-05	0.00029037	0.00122817
34	TTCATTTCTCAGTCTATTTACTTTTTTCTTGGCT	1672	0	0	0	0	7.25924e-05	0.00122817
34	TTCCCTCCAGCCAATGACAGCCTGATGAGTCGGG	1673	0	0	0	0	0	0.00122817
34	TTCGTAAGAGTTAGGTACATTCCGTCGGTCTGTC	1674	0	0	0	4.65215e-05	0	0.00122817
34	TTCGTTGGGTTTATCCTTGATTTTGTATTCACTT	1675	0	0	0	0	0	0.00122817
34	TTCTCCATTCCGTCATACAGATATCTCGTCATTT	1676	0	0	6.14613e-05	0	0	0.00122817
34	TTCTCTATCTAACAGCGCTTTGTAGTTATCATTT	1677	0	0	0	0	0	0.00122817
33	TTCTGACGCTATGTCCTCCTATCTATCTGCGGG	1678	0	0	0	0	0	0.00122817
35	TTCTTTATCGACTGTAATGTTAGACATCCTTGCTG	1679	0	0	0	0.000279129	7.25924e-05	0.00122817
34	TTGATTCATTTTTGCTTGGTACGTCCTACGCTGG	1680	0	0	0	9.30431e-05	7.25924e-05	0.00122817
34	TTGATTGGGATAGTGATTATGTACGTCTGTGTGG	1681	0	0	0	0	0	0.00122817
34	TTGCCTGGCTAAAGCTGCCGGCGTGTGGCTACCG	1682	0	0	0	4.65215e-05	0.000362962	0.00122817
34	TTGCGTTGAGAAACAACTGTGTGGACTATTTCTT	1683	0	0	0	0	0.000145185	0.00122817
34	TTGGGCAAGCTGTGTTTCACTTTTTATCTGGTTG	1684	0	0	0	0	0	0.00122817
34	TTGGTATACGAATCCCAATGGTGGACTGGTGCTG	1685	0	0	0	4.65215e-05	0	0.00122817
34	TTGGTTGTATCTGTTCATATTTTGGTCCATCTTA	1686	0	0	0	9.30431e-05	0	0.00122817
34	TTGTAGCTACTGTTAGGTGCTGTTAATCTTAGCC	1687	0	0	0	0.000139565	0	0.00122817
34	TTGTGATACTGTCATTTTGGTTGCTCATGTCCTG	1688	0	0	0	0	7.25924e-05	0.00122817
34	TTGTGGTTGCGGTTTGTTAGATGCGTAACGCGGT	1689	0	0.000113404	0	0	0.000145185	0.00122817
34	TTGTTCGTTACGCCTGTCGTGGTGGACGCCCGGG	1690	0	0	6.14613e-05	0.000139565	0.000145185	0.00122817
34	TTGTTTACCTAGGCCTCTCATCGGGCTAACTTGT	1691	0	0	0	0	0	0.00122817
34	TTGTTTTATTTTTTCTAAGTTTTTCTGCTAAAGC	1692	0	0	0	0	0	0.00122817
34	TTTACCGTAAATTATTTGCTAACAGTTCTTGCTG	1693	0	0	0	4.65215e-05	0	0.00122817
34	TTTAGATTTCTCTTGATGCTTGGCGAGGTGCCAT	1694	0	0	0	0	0.000145185	0.00122817
34	TTTAGCAAATTGTACTCGTTTTGGCCTAACAATG	1695	0	0	0	0	0.000145185	0.00122817
33	TTTAGGCGGGACTTTGCAGAGATTGTTTTATTA	1696	0	0	0	0	0	0.00122817
34	TTTATGTGTCTGCTACTATGCTGTTTCAAAGTTC	1697	0	0	0	0	0	0.00122817
34	TTTATTGGACATTTGCACTGACGTCGTTTGTTTC	1698	0	0	0	0	7.25924e-05	0.00122817
34	TTTCGTGATGCTTTCGGTCTATTCGTCTCTTGAG	1699	0	0.000340213	0	0	0	0.00122817
34	TTTCGTGTTACTGAAAACAAGGCCCGTAACCAGG	1700	0	0	0	0	0	0.00122817
33	TTTCTAGTTCAGTGTTGCAGATGGCTAGCTGGG	1701	0	0	0	0	0	0.00122817
34	TTTCTCTGGGACGCTGGATTTTCTTTCTTCCGTT	1702	0	0	0	0	0.000145185	0.00122817
34	TTTCTGACTACTTCCCTACGCGTCGTTGACTTTC	1703	0	0	0	4.65215e-05	0	0.00122817
34	TTTCTTGTTTTTACTGATTTGGTCATTTCTCTGT	1704	0	0	0	0.000186086	0	0.00122817
34	TTTGATCATCGGCCTCAAAGTTGACGCCTTGCTT	1705	0	0	6.14613e-05	9.30431e-05	0	0.00122817
34	TTTGATTCTCAATGCTGCTTTCTTAGGTGCGTTT	1706	0	0	0	0	7.25924e-05	0.00122817
34	TTTGCTTACCAGAACTGTAGCATACGTTTCTTAG	1707	0	0	0	4.65215e-05	0	0.00122817
34	TTTGGTAGTTCTAGTGCCCTGACGAGCGTTTCAG	1708	0	0	0	0	0	0.00122817
34	TTTGGTGTTGTTGCTCTGTCTTAATGGTCTAACT	1709	0	0	0	0	0	0.00122817
34	TTTGTATGGATATCTGCAAATCTTATGTGAATAT	1710	0	0	0	0	0	0.00122817
34	TTTGTGGTTCAACATTTCGCATTTGCTTCGTTGG	1711	0	0.000226809	0.000122923	4.65215e-05	0.000435554	0.00122817
34	TTTGTGTTTTCACTTTCGGGCACTATGGTCGCTG	1712	0	0	6.14613e-05	4.65215e-05	7.25924e-05	0.00122817
34	TTTGTTTTGTAAACATCAGATCTACTTGGCTGGG	1713	0	0	0	9.30431e-05	0	0.00122817
34	TTTTAAGTCTGAGGTTGTGTCTTGTTCTTGTTTA	1714	0	0	0	0	0	0.00122817
34	TTTTATCCGAAGAGCTAGTCGGGTTGATAGACAT	1715	0	0	0	0	0	0.00122817
34	TTTTCGTTTCAGTGATCCCGGGCGACTGGCTCGA	1716	0	0	0	0	0	0.00122817
34	TTTTCTTGGTGAGGTTCCCCTTGCCAGAGCCCGT	1717	0	0	0	4.65215e-05	0	0.00122817
34	TTTTGGGTAGCTTCATATTTGATTCGGTTTTGGT	1718	0	0	0	0	0	0.00122817
34	TTTTGTCAAGTTCATTCGGTGGATGGCGTATTGA	1719	0	0	0	4.65215e-05	0.000145185	0.00122817
34	TTTTTGAGGATAATGTTTGTGCTATTGCGAGCCT	1720	0	0	0	0	0	0.00122817
34	TTTTTTGGTAAGGTCATTCTTTTCATTGACTGGC	1721	0	0	0	0	0	0.00122817
34	ACCTTATTTGGTGTAGTGTTGTCCCGGTCGACTG	1722	0	0	6.14613e-05	0.000186086	0.00116148	0
34	CTCGATGCTGGATTCTGGAACTGCGATCGCGCTC	1723	0	0.000113404	0.000122923	0.000325651	0.00116148	0
34	GATCTCGTTTAGGACAGTCAGTTGGCCGTGCTCT	1724	0	0	0	0.000186086	0.00116148	0
34	TCTTGTGTCTCTGGTAGAAGACCCGGGTCGCCTG	1725	0	0.000226809	6.14613e-05	0.000558258	0.00116148	0.000341158
34	AAAACGCTCGTTCATCTTCTGTATGTCGCACATG	1726	0	0	6.14613e-05	4.65215e-05	7.25924e-05	0.00115994
34	AAAAGACTGTAGTTCTCCGTGGCTATTGAGTTGT	1727	0	0	0	0	0	0.00115994
34	AAAATTGAATGTGATTTATCCCGTGGCTTGACGC	1728	0	0	0	0	0	0.00115994
34	AAACTAGGGGGAAAATGTTTCAATTAGCTCTTTG	1729	0	0	0	0	0	0.00115994
34	AAAGTGCTACTCGGAACATCGCATCTCATGGTTT	1730	0	0	0	0	0	0.00115994
34	AAAGTGTGCTACGGTGTGAGTTTCCTCACTCATA	1731	0	0	0	0	0	0.00115994
34	AAATGTCTCTCTAAGGAATTAACTTATTGGCTCG	1732	0	0	0	9.30431e-05	0	0.00115994
35	AAATTATTTTACATGAGCCTGTAGGGTACGATGTT	1733	0	0	0	0	0	0.00115994
34	AAATTCTGGCAGGTATAGGCCTATGGTTGGGCTG	1734	0	0	0	0	7.25924e-05	0.00115994
34	AAATTTTGTTTTCTTTGTTCTTGAACATGGTCTT	1735	0	0	0	0	0	0.00115994
34	AACAATTTCCTGCGTCCCATTAGTACCTCGTAGA	1736	0	0	0	0	0	0.00115994
34	AACACCTGTGAACTGCTTCGTTTAATTTGAGATA	1737	0	0	0	0	0	0.00115994
34	AACATGCGTAGGAGCACTGACTATTCGGTCGTAT	1738	0	0	0	0	0	0.00115994
34	AACATTTCCCAGCAAACTTTATATGGAAATTGTC	1739	0	0	0	0	0	0.00115994
34	AACCAGCAAGATTCTCGCGTTAGTTTATAGACTT	1740	0	0	0	0	0	0.00115994
34	AACTAATTAGTCCGGCAACTAATTTGCTGCTCGA	1741	0	0	0	0	0	0.00115994
34	AACTACTTTTCTTCATTATATTTCTTTATTACGG	1742	0	0	0	0	0	0.00115994
34	AACTCATAATTATTGAAACAGTTCTGGCGGGAGC	1743	0	0	0	0	0	0.00115994
34	AAGAACTTCTAGGTACACCACCGTGTATGGTCTG	1744	0	0	0	0	0	0.00115994
34	AAGCCAAGTTCGAATTGTGCATTTATGTTTGTTT	1745	0	0	0	0	0	0.00115994
34	AAGCGTTATCGGGACATGCCTTATCCCTCGTTGG	1746	0	0	0	0	7.25924e-05	0.00115994
34	AAGGACTAACGACGTCAGGCTTTTCAGTTATATC	1747	0	0	0	0	0	0.00115994
34	AAGGATGGTGCGAGGTCGCCTACGTCGATGCTTG	1748	0	0	0.000184384	4.65215e-05	0	0.00115994
34	AAGGTCACTTGCAGAGATGAGGTTTCATCTAGTA	1749	0	0	0	0	0	0.00115994
34	AAGGTTAGGACTAGCGGTTTATGGGCCCTGCCCG	1750	0	0	0	0	0	0.00115994
34	AAGTATGTTGTCTAGCTGTTTGTCGTGGTGACTG	1751	0	0	0	0	0	0.00115994
34	AAGTCTAAACGGTCTCTATCTATATGCTTTATTT	1752	0	0	0	0	0	0.00115994
34	AAGTCTATTCTAACCTTGGGGATATGAGCTGCCG	1753	0	0	0	0	0	0.00115994
34	AAGTTAAGGAGGTTGGTAATACGCAACCTGTAGC	1754	0	0	0	0	0	0.00115994
34	AATACTCTGAGAGTGATTTATACTTTTCGCGCTC	1755	0	0	0.000122923	4.65215e-05	0	0.00115994
34	AATATCGTCCACAGCAGAGGGTGTAACTGTAGGC	1756	0	0	0	0	0	0.00115994
34	AATATGGATTTGTCTGTAGTGCTCTAGGTCTGAT	1757	0	0	0	0	0	0.00115994
34	AATCCGTAGGTTTGGCTGGGCAAAAGCGTTGGGG	1758	0	0	0	4.65215e-05	0	0.00115994
34	AATCTTGAGAAGTACTAACTTCAGTACGGTCGTC	1759	0	0.000793831	0	4.65215e-05	7.25924e-05	0.00231987
34	AATCTTTTCGACCATTTACGTTTTTAGATTAGTA	1760	0	0	0	0	0	0.00115994
34	AATGCTTAAGCACCTCAGGTTTTTTATAAATCAG	1761	0	0	0	0	0	0.00115994
34	AATGGATTGAAGTCTAATGAATTGGCGAGCTTAA	1762	0	0	0	0	0	0.00115994
34	AATGGTTCATTGTTCAAGTTATTCTAATCTCGTG	1763	0	0	0	0	0	0.00115994
34	AATGTTTTTTCTTTATTGATCATCAATGGTAACT	1764	0	0	0	0	0	0.00115994
34	AATTAGTGATTTAGATTCGAGAGGGAAAACGAGG	1765	0	0	0	0	0	0.00115994
34	AATTATTCTTGTCCATATGTAGTGGGGTTTGGTT	1766	0	0	0	0	0	0.00115994
34	AATTGATTTATATGTTGGCATTACTGTATTTACG	1767	0	0	0	0	0	0.00115994
34	AATTGCTATTACCTATTGTGCAGTGGCCCATAGG	1768	0	0	0	0	0	0.00115994
34	AATTGGAATGGATTGTGTGTTTATATGTTTTCCG	1769	0	0	0	0	0	0.00115994
34	AATTGTTTTACCATTGTCCCGGTCCATTTTTACA	1770	0	0	0	0	0	0.00115994
34	AATTTCTTTGTCCTCATAGGTGTTACTAGCTGTT	1771	0	0	0	0.000139565	0	0.00225164
34	AATTTGTCTGGTGAACTGCTCTCGGATTCGGTGT	1772	0	0	0	0	0	0.00115994
34	ACACCAACGGTGTTGGTGATTCTTAGTGTGCTGG	1773	0	0	0	4.65215e-05	0	0.00115994
34	ACACTTTCATTTGTTTACTCGACTCAGAGAGCTC	1774	0	0	0	0	0	0.00115994
34	ACAGCGTCTGCGCAGTAACCTATAGATTGATCAT	1775	0	0	0	0	0	0.00115994
34	ACATCTAAAGCTGTATGGCCTTTGCTTGGGCGAC	1776	0	0	0.000122923	4.65215e-05	0	0.00115994
34	ACCAATGCACTTGTCCTTTGGACGTAGGTGTGGG	1777	0	0	0	0	0	0.00115994
34	ACCGGGGAGTAGTCCAGAAAGGCGGAGTCTTGAA	1778	0	0	0	0	0	0.00115994
34	ACCTGCATTACTGCTATACGTATTTGCCTCGCCA	1779	0	0	0	0	0	0.00115994
34	ACGAGTTTTCCGTAGTTTGTTAGTTGATGGCTTG	1780	0	0	0	0	0	0.00115994
34	ACGATCAAATATGTTTGACGGTAACTGTAACGGC	1781	0	0	0	0	0	0.00115994
34	ACGCAAATTCTGTGTGGTTTTGGTTGGCTTGCTG	1782	0	0	0	0	0	0.00115994
34	ACGCACAGACATGTTCGGTTTGCCCTACTGGCCG	1783	0	0	0	4.65215e-05	0	0.00115994
34	ACGCCAACGTCATGAGCGCAAATGTGGATCCTTA	1784	0	0	0	0	0	0.00115994
34	ACGCCTAGGCGTGGGTCTGTTTCTCGCAGTGTAG	1785	0	0	0	0	0	0.00115994
34	ACGCGGACTTAAGGTGTTAAGTAATTCTCTGATA	1786	0	0	0	0	0	0.00115994
33	ACGCTCTATACTTACTGTCTATCCCGGCGCTCT	1787	0	0	6.14613e-05	4.65215e-05	0.000362962	0.00115994
34	ACGCTGAGGAGAATAAGGGAACGCATATAGCAAT	1788	0	0	0	0	0	0.00115994
34	ACGGACAGCTTACTGCTATTTTCAGGGCACTGGT	1789	0	0	6.14613e-05	9.30431e-05	0	0.00115994
34	ACGGATTTAGCTTCTCACTATCTCGTGCGCGTCG	1790	0	0	0.000122923	0	7.25924e-05	0.00115994
34	ACGGGCACACTTCGCATGGGCCCTTTCTGGTTCA	1791	0	0	0	0	0	0.00115994
34	ACGTAGGACTAGCAGCTACTAGTCTATCCGCTAG	1792	0	0	0	4.65215e-05	0	0.00115994
35	ACGTAGGTGATGGGTCATGCTCGAAACGAGTCGTG	1793	0	0	0	0	0	0.00115994
34	ACGTATTGCCCGGACTTAGTCCTCCGGTATCCGT	1794	0	0	0	0	0.000145185	0.00115994
33	ACGTTCTTCGCACGGTCTCAGCGTCGGATGCTC	1795	0	0	6.14613e-05	9.30431e-05	0	0.00115994
34	ACGTTGGTGCGAAGTTGGCTGTCGATGCGCTGTC	1796	0	0	0	0	0	0.00115994
34	ACTAAGCTCTTGTCCTCTTTTAACTCATCCGTTG	1797	0	0	0	0	0	0.00115994
34	ACTACCTTCGAATCTTTATTCGTGGATCCCTCGT	1798	0	0	0.000184384	0	0	0.00115994
34	ACTAGTTCTCAGGGACCGGCTTCTTCCCTTTGTC	1799	0	0	0.000122923	9.30431e-05	0	0.00115994
34	ACTATTCTGCTTGGCCTCTGGTTAGTGATCACGT	1800	0	0	0	0	0	0.00115994
34	ACTCACGAAGCTTGAGTAGTTGACGGCGTGTGTG	1801	0	0	6.14613e-05	0.000139565	7.25924e-05	0.00115994
34	ACTCAGCTGAGTTAGAATTGCCTTCAATTTCGGT	1802	0	0	0	0	0.000217777	0.00115994
34	ACTCAGTCGCATTTTAGATGAGCATGAACGACGG	1803	0	0	0	0	0	0.00115994
34	ACTCTAGAGTGAACACTGTGTGGCAGTGGGTGGC	1804	0	0	6.14613e-05	0	0	0.00115994
34	ACTCTTACACACAATGGCTTTTTTGCTCTGATTT	1805	0	0	0	0	0	0.00115994
34	ACTCTTCTGCGATTTCGATTTTGTCGTTTAGCAA	1806	0	0	0	0	0	0.00115994
34	ACTCTTGCTATTTTCTATCCTGGGTCTAAATCTG	1807	0	0	0	0	0	0.00115994
35	ACTCTTGTGTGTTGTAATGCACTCTTTTCGGTTAT	1808	0	0	0	0	0	0.00115994
34	ACTGGTAGAAGGCTTTCGTCTCTGTACTCTCTTT	1809	0	0.000113404	6.14613e-05	4.65215e-05	7.25924e-05	0.00115994
34	ACTGTATCTTAGGAACGTGGTTTAGATCCGTTAC	1810	0	0	0	0	0	0.00115994
34	ACTGTCATCTCCGATGCCCTGCCGTTCCTGTACT	1811	0	0	0	0	0.000217777	0.00115994
34	ACTTCATTGGAATCGTAGTGTGTGGGCACTAAGT	1812	0	0	0	0	0	0.00115994
34	ACTTCTGCTGGGTTCATGTCAGCCTTGTGATACC	1813	0	0	0	0	0	0.00115994
34	ACTTGGCTGAGGCTACCAGGAGTTAGATGATGTT	1814	0	0	6.14613e-05	0	0	0.00115994
34	ACTTGTAATTTCGGTTGAATGTACCTATAAACGT	1815	0	0	0	0	0	0.00115994
34	ACTTGTTCGGGTTATTCGGAACTCTGAGTTGGTT	1816	0	0	0	0	0	0.00115994
34	AGAAATCCACATTCGGTATAGCAGGTAGCCCGTC	1817	0	0	0	0	0	0.00115994
34	AGAAGTGGAGGCCAGCTACGATGTAAATGTGCTG	1818	0	0	0	0	0	0.00115994
34	AGAATCATAAACATAAACGGTTCTATTGTAGACA	1819	0	0	0	0	0	0.00115994
34	AGACATGAAGCTATTTTCTGTTGTTTCATCGTAC	1820	0	0	0	0	0	0.00115994
34	AGACCTATGGGTGACTGGGGTGAGATAATCATCA	1821	0	0	0	0	0	0.00115994
34	AGACTGGGCAGGTATCCAACGCTCGCTTAATCAG	1822	0	0	0	9.30431e-05	0	0.00115994
34	AGAGAGCCCTGTTCCCTTAGGTTCTCTATTTGGC	1823	0	0	0	4.65215e-05	7.25924e-05	0.00115994
34	AGATCGTGTGTTTTGATAACTCCCTGTCGGGTCA	1824	0	0	6.14613e-05	0	0	0.00115994
34	AGATGCTGACTACTGAGGACGGTGCTGACGTGGG	1825	0	0	6.14613e-05	0	0	0.00115994
34	AGCACACACCCAGGAGGGCGTCTTTTGGTTGGTC	1826	0	0	0	0	0	0.00115994
34	AGCATTATCTTCTTACTTCTCTTTGCTTTGTACA	1827	0	0	0	0	0	0.00115994
34	AGCCTTTAATATTTTTTACTTATGACTGTGACTT	1828	0	0	0	0	0	0.00115994
34	AGCGACGCAACTTTGAGGTTGCCCTTGTGGTGAC	1829	0	0	0	0	0	0.00115994
34	AGCGCATTCGTAATTCTTATTGCACTTGAGTTTT	1830	0	0	0.000245845	0	0	0.00115994
34	AGCTCGCTGTCAGTAGGGTTTCTGTTTGGCAGTA	1831	0	0	0	4.65215e-05	0.000362962	0.00115994
34	AGCTGTTTGACAGTGGAAAGCTCAAATGTCTTGG	1832	0	0	0	0	0	0.00115994
34	AGCTTGATATTGGAATTTCTGTGAGCTCTGGATT	1833	0	0	0	0	0	0.00115994
34	AGCTTGCTAAGTCGTCTTGGGAGTTGCTAGTTGC	1834	0	0	0	0	0	0.00115994
34	AGGAATCTTTACTCAATCATTCTTCGTATCGATT	1835	0	0	0	0	0	0.00115994
34	AGGAGGAATCTTGTCTATAGCTTTGCTGGAGTGG	1836	0	0	0	0	0	0.00115994
34	AGGGAAGATTTCCAGGCTTGATGGATAACATGCA	1837	0	0	0	0	0	0.00115994
34	AGGGAATAGTTGTCTTATGAGTCCTAGACTCTAC	1838	0	0	0	0	0	0.00115994
34	AGGGGGTTATCATTGCAGACGGTACACCAACACA	1839	0	0	0	0	0	0.00115994
34	AGGGTAGCATTGTTGGGTTTGGAAATCATGAGTA	1840	0	0	0	0	0	0.00115994
34	AGGTAGTCGACTAAGCTATATTTTCCTACTTTCA	1841	0	0	0	0	0	0.00115994
34	AGGTATTCTTGGGAGAGTAATCAGTGGTTGGACT	1842	0	0	0	0	0	0.00115994
34	AGGTCAGCTTGTCAGATTTTTCGTGGGCGGCTGG	1843	0	0	0	0.000139565	0	0.00115994
34	AGGTGACCTTTCCAGGTTATAATGGTACTGTGTC	1844	0	0	0	0	0	0.00115994
34	AGGTGGGTAATTTTTTCGTGATCACTATGGCGTC	1845	0	0	0	0	0.000145185	0.00115994
34	AGGTTACAATTTCTTTGCACTTTATTGTACAGTT	1846	0	0	0	0	0	0.00115994
34	AGGTTCTTGCTTTTCACTCATGTTTGAATCGCTT	1847	0	0	0	9.30431e-05	0	0.00115994
34	AGGTTGACGTTTAAGCAACGGTGTTTTGGTCTGT	1848	0	0	0	0	0	0.00115994
34	AGTACAACTACCGTAAGTATGTTGTCGCGTGCCA	1849	0	0	0	0	0	0.00115994
34	AGTATATGGGTACTCTATAACCGGGCGTCATTGC	1850	0	0	0	0	0	0.00115994
34	AGTCACTTCGGGTTTGTGGACTTGGCCTTTTGGG	1851	0	0.000113404	6.14613e-05	9.30431e-05	0	0.00115994
34	AGTCCCAAGAGGGTTTGTGTCTATCCGCTACATT	1852	0	0	0	0	0	0.00115994
34	AGTCGTAAGAGCTTATCGGGATGCCATGAACCTG	1853	0	0	0	0	0	0.00115994
33	AGTCTTGGTACTGTTAATGCCAGAATTTCCTGG	1854	0	0	0	0	0	0.00115994
34	AGTGAGTTTGTCTTAGCTTGATCAATTGTGGTTG	1855	0	0	0	0	0	0.00115994
34	AGTGATGATACCTGTTATCTACTCGTGCTTCACG	1856	0	0	0	0	0	0.00115994
34	AGTGCCATAAGATTCTCCGGACGATGGGCTTTCG	1857	0	0	0	0	7.25924e-05	0.00115994
34	AGTTAGGAATTGTTATATCGTAATCAGGTAGCTC	1858	0	0	0	0	0	0.00115994
34	AGTTATTCTTGTCTACCGTATGTCAGATGACCCG	1859	0	0	0	0	0	0.00115994
34	AGTTCGGGGAGCTTCATCCTGGCTGGTCGTGCTG	1860	0	0.000340213	0.000122923	4.65215e-05	0	0.00115994
34	AGTTGAGCTGAGTCATTGTGAATTAGACTACTGC	1861	0	0	0	0	0	0.00115994
34	AGTTGGGGAACCTGTTGGCCCAGAGGGAGAGACG	1862	0	0	0	0	0	0.00115994
34	AGTTGTACACTTTGTGTTTTACTGGTGCGGCTTA	1863	0	0	6.14613e-05	0	0.000217777	0.00115994
34	AGTTTTTCTTTATCCCGACTTAATTGGTTACTCG	1864	0	0	0	4.65215e-05	0	0.00115994
34	ATAAAGTTTAGGTTTGCGGAATTTTCTCAGTCTC	1865	0	0	0	4.65215e-05	0	0.00115994
34	ATAACGTTTATCACCCTATAACGAAGGAAGGGTG	1866	0	0	0	0	0	0.00115994
34	ATAAGTGTCTAGTGGCATTTGAAAAACAGCTCTA	1867	0	0	0	0	0	0.00115994
34	ATAATTAGCTAGCATAGCCTGTCGTGCAGCTGTT	1868	0	0	0	0	0	0.00115994
34	ATACCATTCGTGATTTCCTCTCTCTACGTCCGCT	1869	0	0	0	0	0	0.00115994
34	ATACGTAGGCGGCGTGGTGGGTTATTGGTAAGAG	1870	0	0	0	0	0	0.00115994
34	ATAGAATTGGTAATAGTTTCTAATGGCGTTAGTA	1871	0	0	0	0	0	0.00115994
34	ATAGCTGTCGTTATCATGACTAAGTGGCTTGATT	1872	0	0	0.000184384	0	0	0.00115994
33	ATAGTTTCGGTTAGTTGAGCCTCTCCTAGGTTC	1873	0	0	0	0	0	0.00115994
34	ATATCGCTTGAGGGAGAGATAGTTTTTGGTAACA	1874	0	0	0	0	0	0.00115994
34	ATATCGTTGTCTCTCTACTTCTACTAATTCCCTT	1875	0	0	0	0	0	0.00115994
34	ATATGTGAGATACAGTAGGAGCGAATGTGCGGTC	1876	0	0	0	0	0	0.00115994
34	ATATTGGTTTAGGGCTCGTTCCTGTGTTTCGCAT	1877	0	0	0	0	0	0.00115994
34	ATATTGTCTTACTTTGTTCTTCTAGGATTAAACG	1878	0	0	0	0	0	0.00115994
34	ATCACTTATCAGTCAATCACTTGTTTCTAAGGGC	1879	0	0	0	0	0	0.00115994
34	ATCCTGTTTTCATTTTACGAAGCTTATTGATGGC	1880	0	0	0	4.65215e-05	0	0.00115994
34	ATCGGATCCATTCTGACTGGATTTCTGGGTGTCG	1881	0	0	0	0	0	0.00115994
34	ATCGGCCTGTTGATTTTGCAGTGTATTTTTGTCT	1882	0	0.000113404	0	4.65215e-05	7.25924e-05	0.00115994
34	ATCGTATAAGCCTATCGAATGAGTATCTTTTGTC	1883	0	0	0	0	0	0.00115994
33	ATCTAGTCATGGTTGAGGCACGTAAATTCAACT	1884	0	0	0	0	0	0.00115994
34	ATCTATATTTCTCTATGGGCGGTGACTGTGACAA	1885	0	0	0	0	0	0.00115994
34	ATCTCTAGCACGACAGTTTTAGCAACTAAGCGTG	1886	0	0	0	4.65215e-05	0	0.00115994
34	ATCTGCCATTCGGTTCACCTGTGGCGTATGCTAT	1887	0	0	0	0	7.25924e-05	0.00115994
34	ATCTGTACTGGACTCTCCATTTGACTTTTTCGAT	1888	0	0	0	0	0	0.00115994
34	ATCTTAAACAGATGCGGTTTTCTGTACGCCGTAT	1889	0	0	0	0	0	0.00115994
34	ATGACTAGCCATCAGCGATTTCATCCCGTCTGGT	1890	0	0	0	0	0	0.00115994
34	ATGACTCATTTCCTGAACTAGTCTCGTTGTTGAT	1891	0	0	0	0	0	0.00115994
34	ATGACTGTTCTTGTCCAAGTGTCTCGTGCCGCGT	1892	0	0	0	0	0	0.00115994
34	ATGAGTATCAATTTGGGAGATTATTTAACGTCTG	1893	0	0	0	0	0	0.00115994
34	ATGAGTGCTCCTGCGTGGCCTTTCTGCTAGTTAG	1894	0	0	0	0	0.000145185	0.00115994
34	ATGATATCCACCAGTGCACGTTCACTAACTCTTA	1895	0	0.000113404	0	0	0	0.00115994
34	ATGCATGGGTGCGTAGAAGCTGATAGGTACGACG	1896	0	0	0	0	0	0.00115994
34	ATGCGGATGGCTTTGTAACATGCTAGTCTCCAGG	1897	0	0	0	0	0	0.00115994
34	ATGCTTTCGTGAGCACAAAGGTCATCCTTTGGTC	1898	0	0	0	0	0	0.00115994
34	ATGGCTCTATGGGTGCATGAGTTGTTCGGAGGGG	1899	0	0	0	0	0	0.00115994
34	ATGTACAGGTGTAGCTTAATATGATCGCGGGTTG	1900	0	0	0	0	0	0.00115994
34	ATGTAGTCTTTAGGCGTATTACGCGTTGACGTAG	1901	0	0	0	0	0.000145185	0.00115994
34	ATGTCACCTGGACGTCCGGGGCTCTTGACTGTGG	1902	0	0	0	9.30431e-05	0.000217777	0.00115994
34	ATGTGCAGTATGGGTCTTCTAACGACCTCTAGTG	1903	0	0	0	0	0	0.00115994
34	ATGTGCATGATAACCTTAACACTCAGAAGGTCTG	1904	0	0	0	0	0	0.00115994
34	ATGTTATCATAGGATTCTTGTAATGCATTCTCTT	1905	0	0	0	0	0	0.00115994
34	ATGTTCTCTCAGCTTGACTCGCATGACGTTCGTA	1906	0	0	0	0	0	0.00115994
34	ATGTTTGGGATGAAGAGGGTGTTGATGCCTGTCA	1907	0	0	0	0	0	0.00115994
34	ATTAATTGCTCGAGTAGATTAGCGAGTAGACTAG	1908	0	0	0	0	0	0.00115994
34	ATTACAACCGTCAAGTCCATTTGTGGCCTTCGCA	1909	0	0	0	0	0	0.00115994
34	ATTACATGGAGAACGTTTTACGTATTTCTCTGCT	1910	0	0	0	0	0	0.00115994
34	ATTATTACTCCGCATGGCGTCTGCTGTGGGCGCA	1911	0	0	0	0	0	0.00115994
34	ATTATTGTCGCCTTTTTGACGATCAGATGAGTGA	1912	0	0	0	0.000139565	0	0.00115994
34	ATTATTTTTTATGGTTTACTACCGCCTCTAGTCG	1913	0	0	0	0	0	0.00115994
34	ATTCGTTGTCTGTCACAGCTTCATTATTAGTGAC	1914	0	0	0	0	7.25924e-05	0.00115994
34	ATTGACTTATGTATTCGGATCAATATACGGTGAC	1915	0	0	0	0	0	0.00115994
34	ATTGATGATGCTATATGCAGGTTCCTCTGTCACT	1916	0	0	6.14613e-05	0	0	0.00115994
34	ATTGGCGTAGGTAACGATGTACTCTACTGTACGT	1917	0	0	0	0	0	0.00115994
34	ATTGTGAGACGAGTCAGCATCGCTGGGTGGTTGG	1918	0	0	0	0	0	0.00115994
34	ATTGTGGTCTTTGTTACTCTATGTGGAGTTGGGT	1919	0	0	0	4.65215e-05	0	0.00115994
34	ATTGTTCTCTGCTAACCTAGATAGCGATCTTGTT	1920	0	0	0	0	0	0.00115994
34	ATTGTTGTAGCTATAGTGCTGCCTCGTCTGAATC	1921	0	0	0	0	0	0.00115994
34	ATTTAGAATAGATGATGCGAGTTACTCATCGTGC	1922	0	0	0	0	0	0.00115994
34	ATTTATCGACAACACCACGTTACACTTTTTAGCT	1923	0	0	0	0	0	0.00115994
34	ATTTGAGACTCATTGGTAGCTCTTGGTCCCGACG	1924	0	0	0	4.65215e-05	0	0.00115994
34	ATTTGTGTCTTGCCATTGAGATATCGTTTGGTGA	1925	0	0	0	0	0	0.00115994
34	ATTTTAGTTTTCTAACGAGACTATCTTCTTATTC	1926	0	0	0	0	0	0.00115994
34	ATTTTCATGGCCTTCGGGTGCCTCTTGAATTACT	1927	0	0	0	0	0	0.00115994
34	ATTTTGCGTTTTTACTTTCCTCCTTTAGTTGTTC	1928	0	0	0	0	0	0.00115994
34	ATTTTGCTTGGGTTGTTGTTTTCTTTACTTGACT	1929	0	0	0	0.000139565	0.000145185	0.00115994
34	CAAAACATTTTGTTGGCCTGGCGGATGCGTTGCG	1930	0	0	0	0	0	0.00115994
34	CAAACACTTAAAGGAATGGGCCTGTACATTTATT	1931	0	0	0	0	0	0.00115994
34	CAAATGGAGGCTAATCTCTCTTTAAGGTGTTTGT	1932	0	0	0	0	0	0.00115994
34	CAACTCTCAAATCATAGGAGATCGTCGACGCCTG	1933	0	0	6.14613e-05	0	0	0.00115994
34	CAAGAACTTCGAGTATTGCTTAGTTGTTCCCTAA	1934	0	0	0	0	0	0.00115994
34	CAAGGGGTGTGTGGTACGGGTGCTTTGTGGTTGG	1935	0	0	0	0	0	0.00115994
34	CAATAGCTCTTTGGTGTATCAGAACCGGATTATA	1936	0	0	0	0	0	0.00115994
34	CAATATCAATTGGGTTGCCTCGAGTGTATCGTTT	1937	0	0	0	0	0	0.00115994
34	CAATATGAGGACACGACTTGATTTCTCTGCTTAG	1938	0	0	0	4.65215e-05	0	0.00115994
34	CAATGCATCTAGTTGCTTCCGTCTGGTCGCCTTA	1939	0	0.000453618	0	4.65215e-05	0.000145185	0.00115994
34	CAATTTGCACGTTATTGTCTGCTTGAAGCTTATG	1940	0	0	0	0	0	0.00115994
34	CACATAAGTGGACACGCAACGGTTCATGATAGGA	1941	0	0	0	0	0	0.00115994
34	CACATCGACTGATTATCTGTTCACTGATACTCAT	1942	0	0	0	0.000232608	0	0.00115994
34	CACCCCAGTGTATAGGTGGCGCGATACCGCGGTC	1943	0	0	0	9.30431e-05	0	0.00115994
34	CACCGTTAATATGTTCACTACCGTGATGGCTCTA	1944	0	0	0	0	0	0.00115994
34	CACTAGTATCAATTTGTTTTCATTTCTCATTGGA	1945	0	0	0	0	0	0.00115994
34	CAGAAAACAGAACTGTTTAGGGATGCTAGGTCAA	1946	0	0	0	0	0	0.00115994
34	CAGATTCTCTGAGTTTTCTGTTCATTGACTCTAC	1947	0	0	0	0	0	0.00115994
34	CAGCATTCGTTCGCAGGCAATTACGGTGTGCTAT	1948	0	0	0	4.65215e-05	0	0.00115994
34	CAGCTGACCTGTCAAACGGGTCAGGACTACGTGG	1949	0	0	0	0	0	0.00115994
34	CAGCTGCGACTGAACATTGTTTGAATCAGTGTAT	1950	0	0	0	0	7.25924e-05	0.00115994
33	CAGCTGTGGTTAGGTTATCTGAAAGGGATGTTC	1951	0	0	0	4.65215e-05	0	0.00115994
34	CAGTAATTATTCGTATAATTCTTGGGTGAACGTA	1952	0	0	0	0	0	0.00115994
34	CAGTATTTGTTTAGACATTTACTCCAGTCGCGGG	1953	0	0	0	0	0	0.00115994
34	CAGTGACAGACTTTCAAATCTGAAATCTTGACTT	1954	0	0	0	0	0	0.00115994
34	CAGTTCGAAAAGGTTTCGACACGGGCTTCCTCGC	1955	0	0	0	0	0	0.00115994
34	CAGTTCTTGTATACTCCACTGCTGTCGATCGTAT	1956	0	0	0	0	7.25924e-05	0.00115994
34	CAGTTGAGGCACATGGAGCTATTCGTATCGACGG	1957	0	0	0	4.65215e-05	0	0.00115994
34	CATAAAGTCTTGGTTTTCTGTTTTTGGTCTTAGG	1958	0	0	0	0	0	0.00115994
34	CATATATGTTCGCATAAACTGTGTTCAACCATCT	1959	0	0.000453618	0	0	0	0.00115994
34	CATATGAGGCGATGTGCCTTGGCTGTGGGCGCTG	1960	0	0	0	0.000186086	0	0.00115994
34	CATGATTTACTCGAAATTGTATTGCTCCCGGGTT	1961	0	0	0	0	7.25924e-05	0.00115994
34	CATGTTGATTCTCGATAGTGTTTTGTACTGTCGA	1962	0	0	0	0	0	0.00115994
34	CATTAACATTATCACGATGTAGTTGTACGTATTA	1963	0	0	0	0	0	0.00115994
34	CATTAGCTTTCGGAACGCTGTGTTTGGGGCGTTT	1964	0	0	0	0	0	0.00115994
34	CATTATAGATGTTGGCTGAGCGTGTCATGCTTGG	1965	0	0	0	0	0	0.00115994
34	CATTATGGAGAATTTTTGGAGCAAAGCGTCGGGG	1966	0	0	0	0	0	0.00115994
34	CATTCTGCTCTATTATTAAGTTTTGATCCGTGCT	1967	0	0	0	0	0	0.00115994
34	CATTGAGGTTGGAGGGACCCAACTCGTGTCCGTG	1968	0	0	0	0	0	0.00115994
34	CATTGGGTCTGTGTCTACGTCACTAAGGTCACGG	1969	0	0	0	0	0	0.00115994
34	CATTTTGCTGAGGGGATAGCCTACGGTATCACAC	1970	0	0	0	0	0	0.00115994
34	CCACGGGTTTTTGTCGGACGTGACACGATTACAT	1971	0	0	0	0	0	0.00115994
34	CCACTTTGGGTTCCCAAATTCCATGATGTGGGAC	1972	0	0	0	0	0	0.00115994
34	CCATTACTCGGTAGTGGTTGGGGCAACGCTGAGG	1973	0	0	0	0	0	0.00115994
34	CCCATGGTCATGGCTGCCTTCACGGGTTGGCTCC	1974	0	0	6.14613e-05	0.000139565	0.000508147	0.00115994
34	CCCTTTGCTTTATTTGTCGTTTTTCTCCCGGATT	1975	0	0	0	0	0	0.00115994
34	CCGGGTATCTTTGTGAATACCTCGCTACTTCGAA	1976	0	0	6.14613e-05	0	0	0.00115994
34	CCGTATCATGTTTCTTAGGCGTAGTATCATCGTT	1977	0	0	0	0	0	0.00115994
34	CCTAGCAATCGGATTTTGACATCTTTAAATCGGT	1978	0	0	0	0	0	0.00115994
34	CCTCAAGTTTGGTGGTTAGATAGCGTTACGGGTT	1979	0	0	0	0	0	0.00115994
34	CCTGCTCTCTTTTATTAAGCCCTCATCTCTTTAA	1980	0	0	0	0	0	0.00115994
34	CCTGGAAGAATTGCCTCATCTCGCCTGTGCAGGT	1981	0	0	0	0	0	0.00115994
34	CCTGTGCTAGAGTCTGTCATTTAGTCACTACGTA	1982	0	0	0	0	0	0.00115994
34	CCTTCTTCATTTCAGAGATAGCCATTAAGGACGT	1983	0	0	0	0	0	0.00115994
34	CCTTGATCTTGTGGGGTGATTTGTTGATTGCTCA	1984	0	0	6.14613e-05	9.30431e-05	0	0.00115994
34	CGAAAGCCTGACTTAACTCAAGGTGAGTTGGTAG	1985	0	0	0	0	0	0.00115994
34	CGACCTACTTCCAATTGCGTTTCGTATAGGCTAG	1986	0	0	0	4.65215e-05	0	0.00115994
34	CGAGCCGTCCCGTAGAAGGCGTCTGTTGTGGCTA	1987	0	0	0	0	0	0.00115994
34	CGAGCTTGGGCAGTTTCTCTATGTCTTCTTCATT	1988	0	0	6.14613e-05	0	0	0.00115994
34	CGATCTGTTACTGGTAATCGCTTCAGGTGGACTT	1989	0	0	0.000122923	4.65215e-05	0	0.00115994
34	CGATGAACTATTTCCTATAGGGTGAAAGGCTGGA	1990	0	0	0	4.65215e-05	0	0.00115994
34	CGATGAGGCGGGCAACTAGCGTCTTAAGTAACGT	1991	0	0	0	0	0	0.00115994
34	CGATGTGTCAGCCTTCAGTTTTCCTGTCTGACGA	1992	0	0	0	0	7.25924e-05	0.00115994
34	CGCATCGACTGTATGGGCGGCGTAAACGCGCCGG	1993	0	0	0	0	0	0.00115994
34	CGCTCTGCTGGTGAGATCGGTTGTTGCGTTGTTG	1994	0	0	0.000184384	0	0	0.00115994
34	CGCTGTTTGTTGGTTATGTTTTCTCCCCTCGCTG	1995	0	0	0.000122923	9.30431e-05	0.000362962	0.00115994
[truncated: 3,443 more rows]

## Sheet: Supp Table S2
Supplementary Table S2: Frequency of the different sequences of the families. The frequency of each sequence at different rounds is expressed as a percentage of the library. Only sequences with a frequency greater than 0.001% in at least one round were retrieved for the analysis. The editing distance to the most abundant sequence of the family is indicated.
			rounds	R00	R04	R05	R06	R09	R10
				Start library	Positive	Negative	Positive	Negative	Positive
			Total sequencing reads analysed	2335655	881800	1627039	2149542	1377555	1465598
Size	Sequence	Edit distance	family
34	ATGTCGACTGGCGTTGGGAAATGCCGCTTAGTGG	0	0	0.00137007	0.00816512	0.00725244	2.34092	3.54156	9.95075
34	ATGTATGCTGGCGTTGGGAAATGCCGCTTAGTGG	3	0	0.000171258	0.000340213	0.000430229	0.000186086	0.450508	0.803426
34	ACGTCGACTGGCGTTGGGAAATGCCGCTTAGTGG	1	0	0	0.000113404	6.14613e-05	0.0170734	0.0376029	0.105281
34	ATGTCGACTGGCGTTGGGAAGTGCCGCTTAGTGG	1	0	0	0.000113404	6.14613e-05	0.017306	0.0365866	0.100096
34	ATGTCGACTGGCGTTGGGGAATGCCGCTTAGTGG	1	0	4.28145e-05	0.000226809	0	0.0143752	0.0330295	0.0944324
34	ATGTCGGCTGGCGTTGGGAAATGCCGCTTAGTGG	1	0	0	0	6.14613e-05	0.0164221	0.0326666	0.0896562
34	ATGCCGACTGGCGTTGGGAAATGCCGCTTAGTGG	1	0	4.28145e-05	0	6.14613e-05	0.0147473	0.0300532	0.0874046
34	ATGTCGACTGGCGTTGGGAAATGCCGCCTAGTGG	1	0	4.28145e-05	0.000113404	0	0.0134912	0.0324488	0.0820825
34	ATGTTGACTGGCGTTGGGAAATGCCGCTTAGTGG	1	0	0	0	6.14613e-05	0.014003	0.0297629	0.0817414
34	ATGTCGACTGGCGTTGGGAGATGCCGCTTAGTGG	1	0	0	0.000113404	0	0.0125608	0.0279481	0.0796944
34	ATGTCGACTGGCGTCGGGAAATGCCGCTTAGTGG	1	0	4.28145e-05	0	0	0.0128399	0.0270044	0.0693232
34	ATGTCAACTGGCGTTGGGAAATGCCGCTTAGTGG	1	0	0	0	0	0.0121421	0.0312147	0.0676857
34	ATGTCGACTGGCGTTGGGAAACGCCGCTTAGTGG	1	0	0	0.000113404	0	0.0101882	0.0206888	0.0611355
34	ATGTCGACTGGCGCTGGGAAATGCCGCTTAGTGG	1	0	0	0	0	0.00865301	0.0206162	0.0596344
34	ATGTCGACTGGCGTTGGGAAATGCTGCTTAGTGG	1	0	0	0	0	0.00939735	0.0232296	0.0586109
34	ATGTCGACTGGTGTTGGGAAATGCCGCTTAGTGG	1	0	0	0	6.14613e-05	0.0112117	0.0248992	0.058338
34	GTGTCGACTGGCGTTGGGAAATGCCGCTTAGTGG	1	0	0	0	0	0.00814127	0.0163333	0.0561546
34	ATGTCGACTGGCGTTGGGAAATGCCGCTCAGTGG	1	0	0	0	0	0.00874605	0.0168414	0.0538347
34	ATGTCGACCGGCGTTGGGAAATGCCGCTTAGTGG	1	0	0	0.000113404	0	0.00790866	0.0143733	0.0501502
34	ATGTCGACTGGCGTTGGGAAATGCCACTTAGTGG	1	0	0	0.000113404	0	0.0122817	0.0225762	0.0456469
34	ATGTCGACTGGCGTTGGGAAATGCCGCTTAGCGG	1	0	0	0	0	0.00758301	0.0148814	0.0456469
34	ATGTCGACTGGCGTTGGGAAATGCCGCTTAGTAG	1	0	0	0.000113404	0.000184384	0.00874605	0.0190192	0.0446234
34	ATGTCGACTGGCGTTGGGAAATGCCGCTTGGTGG	1	0	0	0	0	0.00921126	0.0166237	0.0436682
34	ATGTAGACTGGCGTTGGGAAATGCCGCTTAGTGG	1	0	0	0.000113404	6.14613e-05	0.00730388	0.0184385	0.0414165
34	ATGTCTACTGGCGTTGGGAAATGCCGCTTAGTGG	1	0	0	0	0	0.00544302	0.0122681	0.0402566
34	ATGTCGACTGGCGTTGGGAAATGTCGCTTAGTGG	1	0	4.28145e-05	0	0	0.00865301	0.0176399	0.0394378
34	ATGTCGATTGGCGTTGGGAAATGCCGCTTAGTGG	1	0	0	0	0	0.00837388	0.0145185	0.0382097
34	ATGTCGACTGGCATTGGGAAATGCCGCTTAGTGG	1	0	0	0	6.14613e-05	0.00925779	0.0150266	0.0379367
34	ATGTCGACTGGCGTTGGGAAATGCCGTTTAGTGG	1	0	4.28145e-05	0	0	0.00404737	0.0116874	0.0373226
34	ATGTCGACTGGCGTTGGGAAATGCAGCTTAGTGG	1	0	0	0.000113404	0	0.00581519	0.0166237	0.0365039
34	ATGTCGACTGGCGTTGAGAAATGCCGCTTAGTGG	1	0	0	0	0	0.00600128	0.017277	0.0358898
34	ATGTCGACTGGAGTTGGGAAATGCCGCTTAGTGG	1	0	0	0	0.000122923	0.00618736	0.0195999	0.0348663
34	ATGTCGACTGGCGTTGGGAAATACCGCTTAGTGG	1	0	0	0	0	0.00730388	0.0201081	0.0347981
34	ATGTCGACTGACGTTGGGAAATGCCGCTTAGTGG	1	0	0	0.000113404	0	0.00576867	0.0134296	0.0342522
34	ATGTCGACTAGCGTTGGGAAATGCCGCTTAGTGG	1	0	0	0.000113404	6.14613e-05	0.00753649	0.0157525	0.0333652
34	ATGTCGACTGGCGTTGGGAAATGCCGCTTAGTGA	1	0	0	0.000113404	0	0.00525693	0.0143733	0.033297
34	ATGTCGACTGGCGTTTGGAAATGCCGCTTAGTGG	1	0	0	0	0	0.00516389	0.0131392	0.0326829
34	ATGTCGACTGGCGTTGGAAAATGCCGCTTAGTGG	1	0	0	0	0	0.00614084	0.0137926	0.0326147
33	ATGTCGACTGGCGTTGGGAATGCCGCTTAGTGG	1	0	0	0	0	0.00846692	0.0204711	0.0316594
34	ATGTCGACTGGCGTTAGGAAATGCCGCTTAGTGG	1	0	0	0	0	0.00679214	0.014954	0.0313183
34	ATATCGACTGGCGTTGGGAAATGCCGCTTAGTGG	1	0	0	0	0.000122923	0.00628041	0.0140103	0.0302266
34	ATGACGACTGGCGTTGGGAAATGCCGCTTAGTGG	1	0	0	0.000113404	6.14613e-05	0.00441955	0.00820294	0.0273608
33	ATGTCGACTGGCGTTGGAAATGCCGCTTAGTGG	1	0	0	0	6.14613e-05	0.0073504	0.0119777	0.0259962
34	ATGTCGTCTGGCGTTGGGAAATGCCGCTTAGTGG	1	0	0	0	6.14613e-05	0.00390781	0.0103807	0.0256551
34	ATGTCGACTGGCGTTGGGAAATGACGCTTAGTGG	1	0	0	0	0	0.00390781	0.0127763	0.0226529
34	ATGTCGACTGGCGTTGGGAAATGCCGCTTAATGG	1	0	0	0.000113404	6.14613e-05	0.00479172	0.0118326	0.0219023
34	ATGTCGACTGGCGTTGGGAAATGCCTCTTAGTGG	1	0	0	0.000113404	0	0.00441955	0.00958219	0.0205377
34	ATGTCGACTGGCGTTGGGAAATGCCGATTAGTGG	1	0	0	0	0	0.00348912	0.00769479	0.0202648
34	ATGTCGACTGGCGTTGTGAAATGCCGCTTAGTGG	1	0	4.28145e-05	0	6.14613e-05	0.00441955	0.00871109	0.0196507
34	ATGTCGACTGGCGTAGGGAAATGCCGCTTAGTGG	1	0	0	0	0	0.00307042	0.00602517	0.0195142
34	ATGTCGACTTGCGTTGGGAAATGCCGCTTAGTGG	1	0	0	0	0	0.00260521	0.00863849	0.0186272
34	ATGTCGACTGGCGTTGGGAAATTCCGCTTAGTGG	1	0	0	0	0	0.00246564	0.00486369	0.018559
35	ATGTCGACTGGCGTTGGGGAAATGCCGCTTAGTGG	1	0	0	0	0	0.00125608	0.00464591	0.0183543
34	ATGTCGACTGGCGTTGGGATATGCCGCTTAGTGG	1	0	0	0	0	0.00339607	0.0066785	0.0172626
34	ATGTCGACTGGCGTTGGGTAATGCCGCTTAGTGG	1	0	0	0	0	0.00316346	0.0047185	0.0166485
34	ATGTCGACTGGCGTTGGGAAATGCCGCATAGTGG	1	0	4.28145e-05	0	0	0.00186086	0.00529924	0.0165803
34	ATGTCGACTGGCGTTGGGAAATGCCGCTTAGTTG	1	0	0	0	0	0.00186086	0.00747702	0.0161709
34	ATGTCGACTGGCGTTGGTAAATGCCGCTTAGTGG	1	0	0	0	0	0.0040939	0.00733183	0.0160344
34	ATGTCGACAGGCGTTGGGAAATGCCGCTTAGTGG	1	0	0	0	0	0.00213999	0.00500887	0.0159662
34	AAGTCGACTGGCGTTGGGAAATGCCGCTTAGTGG	1	0	0	0	0	0.00269825	0.00558961	0.0158979
34	ATGTCGACTGTCGTTGGGAAATGCCGCTTAGTGG	1	0	0	0	0	0.00218651	0.00776738	0.0152156
34	ATGTCGACTGGCGTTGGGAAATGCCGCTTAGAGG	1	0	0	0	0	0.00348912	0.00660591	0.0150109
34	ATTTCGACTGGCGTTGGGAAATGCCGCTTAGTGG	1	0	0	0	0	0.00227956	0.00587998	0.0143286
34	ATGTCGACTGGCGTTGGGAAATGCCGCTTATTGG	1	0	0	0	0	0.00176782	0.00529924	0.0135781
33	ATGTCGACTGGCGTTGGGAAATGCCGCTAGTGG	1	0	0	0	0	0.0030239	0.00711405	0.0131005
34	ATGTCGACTGGCGTTGGGAAATGCCGCTTAGTGT	1	0	0	0	6.14613e-05	0.0017213	0.00544443	0.0128958
34	ATGTCGACTGGCGTTGGGAAATGCCGCTTTGTGG	1	0	0	0	6.14613e-05	0.0019539	0.00333925	0.0126228
35	ATGTCGACTGGCGTTGGGAAAATGCCGCTTAGTGG	1	0	0	0	0	0.0013026	0.00544443	0.0117358
33	ATGTCGACTGGCGTTGGGAAATGCGCTTAGTGG	1	0	0	0	0	0.0043265	0.00747702	0.0112582
33	ATGTGACTGGCGTTGGGAAATGCCGCTTAGTGG	1	0	0	0	0	0.00395433	0.00972738	0.0112582
34	ATGTCGAATGGCGTTGGGAAATGCCGCTTAGTGG	1	0	0	0	0	0.00167478	0.0057348	0.010917
34	TTGTCGACTGGCGTTGGGAAATGCCGCTTAGTGG	1	0	0	0	6.14613e-05	0.00307042	0.00566221	0.0105759
34	ATGTCGACTGGCTTTGGGAAATGCCGCTTAGTGG	1	0	0	0	6.14613e-05	0.0013026	0.00297629	0.00975711
34	ATGTATGCTGGCGTTGGGGAATGCCGCTTAGTGG	4	0	0	0	0	0	0.00421036	0.00927949
34	ATGTCGACTGGCGTTGGGAAAAGCCGCTTAGTGG	1	0	0	0	0	0.0019539	0.00319406	0.00921126
34	ATGTCGACTGGCGTTGGGAAATGGCGCTTAGTGG	1	0	0	0	0	0.00134912	0.00254073	0.00921126
33	TGTCGACTGGCGTTGGGAAATGCCGCTTAGTGG	1	0	0	0	0	0.000744345	0.0029037	0.00914303
34	ATCTCGACTGGCGTTGGGAAATGCCGCTTAGTGG	1	0	0	0	0	0.00144217	0.00297629	0.00900656
34	ACGTATGCTGGCGTTGGGAAATGCCGCTTAGTGG	4	0	0	0.000113404	0	4.65215e-05	0.00595258	0.0088701
34	ATGTCGACTGGCGTTGCGAAATGCCGCTTAGTGG	1	0	0	0	0	0.000558258	0.00333925	0.00798309
34	ATGTCGACTGGCCTTGGGAAATGCCGCTTAGTGG	1	0	0	0	0	0.00111652	0.00319406	0.00784663
34	ATGTCGACTGGCGTTGGGAATTGCCGCTTAGTGG	1	0	0	0	0	0.000930431	0.00239555	0.00771016
34	ATGCATGCTGGCGTTGGGAAATGCCGCTTAGTGG	4	0	0	0	0	0	0.00268592	0.00750547
34	ATGTATGCTGGCGTTGGGAGATGCCGCTTAGTGG	4	0	0	0	6.14613e-05	0	0.00297629	0.00730077
34	ATGTATGCTGGCGCTGGGAAATGCCGCTTAGTGG	4	0	0	0	0	0	0.00457332	0.00702785
34	ATGTCGACTGGCGATGGGAAATGCCGCTTAGTGG	1	0	0	0	6.14613e-05	0.0013026	0.00203259	0.00702785
34	ATGTCGACTGGCGTTGGGAAATGCCCCTTAGTGG	1	0	0	0	0	0.000697823	0.00159703	0.00702785
34	ATGTGTGCTGGCGTTGGGAAATGCCGCTTAGTGG	3	0	0	0	0	0	0.00145185	0.00682315
33	ATGTCGACTGGCTTGGGAAATGCCGCTTAGTGG	1	0	0	0	0	0.00107	0.00130666	0.00661846
34	ATGTATGCTGGCGTTGGGAAGTGCCGCTTAGTGG	4	0	0	0	0	0	0.00348443	0.00655023
35	ATGTCGAACTGGCGTTGGGAAATGCCGCTTAGTGG	1	0	0	0	0	0.00060478	0.00326666	0.00655023
34	ATGTATGCTGGCGTTGGGAAATGCCGCCTAGTGG	4	0	0	0	0	0	0.00486369	0.006482
34	ATGTATGCCGGCGTTGGGAAATGCCGCTTAGTGG	4	0	0	0	0	0	0.00246814	0.00641376
33	ATGTCGACTGGGTTGGGAAATGCCGCTTAGTGG	1	0	0	0	0	0.000976952	0.00631554	0.00402566
33	ATGTCGACTGGCGTGGGAAATGCCGCTTAGTGG	1	0	0	0	0	0.00158173	0.00297629	0.0062773
34	ATGTATGCTGGCGTTGGGAAATGCCGCTCAGTGG	4	0	0	0	0	0	0.00225036	0.00620907
34	ATGTCGACTGGCGTTGGGAAATGCCGCTAAGTGG	1	0	0	0	0	0.000837388	0.00174222	0.00620907
34	ATGTGGACTGGCGTTGGGAAATGCCGCTTAGTGG	1	0	0	0	0	0.0013026	0.00304888	0.00620907
34	ATGTATGCTGGCGTTGGGAAATGCTGCTTAGTGG	4	0	0	0	0	0	0.00254073	0.00579968
34	ATGTCGACTGGCGTGGGGAAATGCCGCTTAGTGG	1	0	0	0	0	0.000511737	0.00174222	0.00579968
34	ATGTCCACTGGCGTTGGGAAATGCCGCTTAGTGG	1	0	0	0	0	0.000372172	0.00239555	0.00573145
34	ATGTATGCTGGCGTTGGGAAACGCCGCTTAGTGG	4	0	0	0	0	0	0.00312147	0.00566322
34	ATGTCGACTGGCGTTGGGAAATCCCGCTTAGTGG	1	0	0	0	0	0.000697823	0.00217777	0.00566322
35	ATGTCGGACTGGCGTTGGGAAATGCCGCTTAGTGG	1	0	0	0	0	0.000558258	0.00101629	0.00566322
33	ATGTCGACTGGCGTTGGGAAATGCCGCTTGTGG	1	0	0	0	0	0.0013026	0.0018874	0.00552675
34	ATGTACGCTGGCGTTGGGAAATGCCGCTTAGTGG	2	0	0	0	0	0	0.00246814	0.00532206
33	ATGTCACTGGCGTTGGGAAATGCCGCTTAGTGG	1	0	0	0	0	0.00144217	0.00203259	0.00504913
33	ATGTCGATGGCGTTGGGAAATGCCGCTTAGTGG	1	0	0	0	0	0.00232608	0.00406517	0.0049809
34	ATGTATGCTGGCGTCGGGAAATGCCGCTTAGTGG	4	0	0	0	0	0	0.00261333	0.00491267
35	ATGTCGACTGGCGTTGGGAAATGCCGCTTAGTGGG	1	0	0	0	0	0.000976952	0.00166962	0.00491267
34	ATGGCGACTGGCGTTGGGAAATGCCGCTTAGTGG	1	0	0	0	0	0.000511737	0.00159703	0.00477621
34	ATGTCGACTGGCGTTGGGAAATGCGGCTTAGTGG	1	0	0	0	0	0.000744345	0.00275851	0.00477621
35	ATGTCGACTGGCGTTTGGGAAATGCCGCTTAGTGG	1	0	0	0	0	0.000465215	0.00195999	0.00477621
34	ATGTCGACTGGGGTTGGGAAATGCCGCTTAGTGG	1	0	0	0	0	0.00139565	0.00217777	0.00470798
33	ATTCGACTGGCGTTGGGAAATGCCGCTTAGTGG	1	0	0	0	0	0.000744345	0.0018874	0.00470798
34	ATGTATGCTGGCGTTGGGAAATGCCGCTTAGTGA	4	0	0	0	0	0	0.00145185	0.00450328
35	ATGTCGACTGGCGTTGGGAAATGCCGCTTAAGTGG	1	0	0	0	0	0.000465215	0.00217777	0.00450328
33	ATGTCGACTGGCGTTGGGAAATGCCGCTTAGTG	1	0	0	0	0	0.00144217	0.00341184	0.00429859
34	ATGTCGACTGGCGTTGGGAAATGCCGCTTAGTGC	1	0	0	0	6.14613e-05	0.00060478	0.00181481	0.00423036
34	ATGTCGACTGGCGTTCGGAAATGCCGCTTAGTGG	1	0	0	0	0	0.000744345	0.00159703	0.00395743
34	ATGTCGACTGGCGTTGGGAAATGCCGCTTAGTCG	1	0	0	0	0	0.000558258	0.00130666	0.00395743
34	ATGTCGACTCGCGTTGGGAAATGCCGCTTAGTGG	1	0	0	0	0	0.00102347	0.00145185	0.0038892
34	ATGTCGACTGGCGTTGGGAACTGCCGCTTAGTGG	1	0	0	0	0	0.000697823	0.000943701	0.0038892
34	ATGTATGCTGGCGTTGGGAAATGCCGCTTAGCGG	4	0	0	0	0	0	0.00210518	0.00382097
34	ATGTCGAGTGGCGTTGGGAAATGCCGCTTAGTGG	1	0	0	0	0	0.000558258	0.00116148	0.00382097
34	ATGTCGCCTGGCGTTGGGAAATGCCGCTTAGTGG	1	0	0	0	0	0.00107	0.0018874	0.0036845
34	ATGTATGCTGGCGTTAGGAAATGCCGCTTAGTGG	4	0	0	0	0	0	0.00159703	0.00361627
33	ATGTCGCTGGCGTTGGGAAATGCCGCTTAGTGG	1	0	0	0	0	0.00181434	0.00210518	0.00361627
35	ATGTCGACTGGCGTTGGGAAATGCCGCCTTAGTGG	1	0	0	0	0	0.000511737	0.00203259	0.00347981
34	ATGTCGACTGGCGTTGGGAAATGCCGCTTCGTGG	1	0	0	0	0	0.000372172	0.000798516	0.00347981
35	ATGTCGACTGGCGTTGGGAAATGCCGGCTTAGTGG	1	0	0	0	0	9.30431e-05	0.000725924	0.00347981
34	GTGTATGCTGGCGTTGGGAAATGCCGCTTAGTGG	4	0	0	0	0	0	0.00145185	0.00341158
33	ATGTCGACTGCGTTGGGAAATGCCGCTTAGTGG	1	0	0	0	0	0.00190738	0.00319406	0.00334335
34	ATGTCGACTGGCGTTGGGAAATGCCGCGTAGTGG	1	0	0	0	0	0.000372172	0.000725924	0.00327511
34	ATGTCGACTGGCGTTGGGAAATGCCGCTTACTGG	1	0	0	0	0	0.000558258	0.00174222	0.00327511
34	ATGTCGACTGGCGTTGGCAAATGCCGCTTAGTGG	1	0	0	0	0	0.000511737	0.00174222	0.00320688
35	TATGTCGACTGGCGTTGGGAAATGCCGCTTAGTGG	1	0	0	0	0	0.000744345	0.00261333	0.00320688
34	ATGTATACTGGCGTTGGGAAATGCCGCTTAGTGG	2	0	0	0	0	0	0.00195999	0.00313865
34	ATGTATGCTAGCGTTGGGAAATGCCGCTTAGTGG	4	0	0	0	0	0	0.00217777	0.00313865
35	ATGTCGACTGGCCGTTGGGAAATGCCGCTTAGTGG	1	0	0	0	0	0.000186086	0.000217777	0.00313865
34	ATGTATGCTGGTGTTGGGAAATGCCGCTTAGTGG	4	0	0	0	0	0	0.00312147	0.00252457
34	ATGTATGCTGACGTTGGGAAATGCCGCTTAGTGG	4	0	0	0	0	4.65215e-05	0.000580739	0.00307042
35	ATGTCGACTGGCGTTGGGAAATGCCCGCTTAGTGG	1	0	0	0	0	0.000279129	0.000798516	0.00307042
34	AGGTCGACTGGCGTTGGGAAATGCCGCTTAGTGG	1	0	0	0	0	0.000465215	0.000508147	0.00300219
34	ATGTCGACTGGCGTTGGGAAATGCCGCTTAGGGG	1	0	0	0	0	0.000372172	0.00137926	0.00300219
34	ATGTATGCTGGCGTTGGGAAATGCCGCTTAGTGT	4	0	0	0	0	0	0.000435554	0.00293396
34	ATGTATGCTGGCGTTGGGAAATACCGCTTAGTGG	4	0	0	0	0	0	0.00159703	0.00286572
34	ATGTCGACTGCCGTTGGGAAATGCCGCTTAGTGG	1	0	0	0	0	0.000883909	0.000943701	0.00279749
34	CTGTCGACTGGCGTTGGGAAATGCCGCTTAGTGG	1	0	0	0	0	0.000883909	0.00195999	0.00279749
34	ATGTATGCTGGCGTTGGGAAATGCCGCTTGGTGG	4	0	0	0	0	0	0.00210518	0.00272926
34	ATGTCGACTGGCGTTGGGAAATGCCGGTTAGTGG	1	0	0	0	0	0.00060478	0.000580739	0.00272926
34	ATGTATGCTGGCGTTGGGAAATGTCGCTTAGTGG	4	0	0	0	0	0	0.00268592	0.00122817
35	AATGTCGACTGGCGTTGGGAAATGCCGCTTAGTGG	1	0	0	0	0	0.000837388	0.0018874	0.00266103
34	ACGTCGACTGGCGTTGGGGAATGCCGCTTAGTGG	2	0	0	0	0	0.000186086	0.000217777	0.00266103
34	ATGTCGACTGGCGTTGGGACATGCCGCTTAGTGG	1	0	0	0	0	0.000511737	0.00116148	0.00266103
33	ATGTCGACGGCGTTGGGAAATGCCGCTTAGTGG	1	0	4.28145e-05	0	0	0.00116304	0.00239555	0.0025928
35	ATGTCGACTGGGCGTTGGGAAATGCCGCTTAGTGG	1	0	0	0	0	0.000465215	0.00116148	0.0025928
34	ATGTATTCTGGCGTTGGGAAATGCCGCTTAGTGG	3	0	0	0	0	0	0.000580739	0.00252457
35	ATGTCGACTGGCGTTGGGAAATGCCGCTTAGGTGG	1	0	0	0	0	0.000465215	0.000725924	0.00245634
34	ATGTCGACTGGCGTTTGGAAATGCAGCTTAGTGG	2	0	0	0	0	0	0.000145185	0.00245634
34	ATGTATGTTGGCGTTGGGAAATGCCGCTTAGTGG	4	0	0	0	0	0	0.00239555	0.00204695
34	ATGTATGCTGGCGTTGGGAAATTCCGCTTAGTGG	4	0	0	0	0	0	0.000217777	0.0023881
34	ATGTATGCTGGCATTGGGAAATGCCGCTTAGTGG	4	0	0	0	0	0	0.00232296	0.00136463
34	ATGTATGCTGGCGTTGGGAAATCCCGCTTAGTGG	4	0	0	0	0	0	0.000798516	0.00231987
34	ATGTATGCTGGCGTTGGGAAATGCCGCTTAGTAG	4	0	0	0	0	0	0.00203259	0.00231987
34	ATGTATGCTGGCGTTGGGAAATGCCACTTAGTGG	4	0	0	0	0	0	0.00159703	0.00225164
34	ATGTCGACGGGCGTTGGGAAATGCCGCTTAGTGG	1	0	0	0	0	0.000325651	0.000725924	0.00225164
33	ATGTCGACTGGCGTTGGGAAATGCCCTTAGTGG	1	0	0	0	0	0.000651302	0.00152444	0.00225164
33	AGTCGACTGGCGTTGGGAAATGCCGCTTAGTGG	1	0	0	0	0	0.000511737	0.000580739	0.00218341
34	ATATATGCTGGCGTTGGGAAATGCCGCTTAGTGG	4	0	0	0	0	0	0.00145185	0.00218341
34	ATGTATGATGGCGTTGGGAAATGCCGCTTAGTGG	3	0	0	0	0	0	0.00101629	0.00218341
35	ATGTCGACCTGGCGTTGGGAAATGCCGCTTAGTGG	1	0	0	0	0	9.30431e-05	7.25924e-05	0.00211518
34	ATGTATGCTGGCGTTGAGAAATGCCGCTTAGTGG	4	0	0	0	0	0	0.00174222	0.00204695
33	ATGTCGACTGGCGTTGGGAAATGCCGTTAGTGG	1	0	0	0	0.000122923	0.000465215	0.00159703	0.00204695
34	ATGTATGCTGGCGTTGGGAAATGCCGCTTAATGG	4	0	0	0	0	0	0.000871109	0.00197871
35	ATGTCGACTGGCGGTTGGGAAATGCCGCTTAGTGG	1	0	0	0	0	0.000279129	0.000362962	0.00197871
34	ATGTATGCTGGCGTAGGGAAATGCCGCTTAGTGG	4	0	0	0	0	0	0.000362962	0.00191048
35	ATGTCGACTGGCGTTGGGAAATGCCGCTTTAGTGG	1	0	0	0	0	0.000325651	0.00123407	0.00191048
34	ATGTATGCTGGCGTTTGGAAATGCCGCTTAGTGG	4	0	0	0	0	0	0.00137926	0.00184225
34	ATGTATGCTGGCGTTGTGAAATGCCGCTTAGTGG	4	0	0	0	0	0	0.00181481	0.00122817
34	ATGCCAACTGGCGTTGGGAAATGCCGCTTAGTGG	2	0	0	0	0	0.000186086	0.000217777	0.00177402
34	ATGTATGCTGGCGTTGGGAAATGACGCTTAGTGG	4	0	0	0	0	0	0.00101629	0.00177402
34	ATGTATGCTGGCGTTGGGAAATGCCGCTTTGTGG	4	0	0	0	0	0	0.000362962	0.00177402
34	ATGTATGCTGTCGTTGGGAAATGCCGCTTAGTGG	4	0	0	0	0	0	0.00116148	0.00177402
34	ATGTCGACTGGCGTTGGGAAAGGCCGCTTAGTGG	1	0	0	0	0	0.000139565	0.000871109	0.00177402
35	ATGTCGACTGGCGTTGGGAAATGGCCGCTTAGTGG	1	0	0	0	0	0.000325651	0.00116148	0.00177402
33	ATGTATGCTGGCGTTGGAAATGCCGCTTAGTGG	4	0	0	0	6.14613e-05	0	0.00174222	0.00156933
33	ATGCGACTGGCGTTGGGAAATGCCGCTTAGTGG	1	0	0	0	0	0.000511737	0.00123407	0.00170579
34	ATGTATGCTGGCGTTGGGAAATGCAGCTTAGTGG	4	0	0	0	0	0	0.000362962	0.00170579
34	ATGTATGCTTGCGTTGGGAAATGCCGCTTAGTGG	4	0	0	0	0	0	0.00152444	0.00170579
34	ATGTCGACTGGCGGTGGGAAATGCCGCTTAGTGG	1	0	0	0	0	0.000325651	0.000653331	0.00170579
34	ATTTATGCTGGCGTTGGGAAATGCCGCTTAGTGG	4	0	0	0	0	0	0.000580739	0.00170579
34	ATGTATGCTGCCGTTGGGAAATGCCGCTTAGTGG	4	0	0	0	0	0	0.000508147	0.00163756
34	ATGTATGCTGGCGTTGGGAAATGCCCCTTAGTGG	4	0	0	0	0	0	0.000362962	0.00163756
34	ATGTAGACTGGCGTTGGGAAATGCCGCCTAGTGG	2	0	0	0	0	4.65215e-05	0	0.00156933
34	ATGTCGGCTGGCATTGGGAAATGCCGCTTAGTGG	2	0	0	0	0	9.30431e-05	0.000217777	0.00156933
34	AAGTATGCTGGCGTTGGGAAATGCCGCTTAGTGG	4	0	0	0	0	0	0.000943701	0.00150109
34	ACGTCGACTGGCGTTGGGAAATGCTGCTTAGTGG	2	0	0	0	0	9.30431e-05	0.000508147	0.00143286
34	ATGCCGACTGGCGTTGGGGAATGCCGCTTAGTGG	2	0	0	0	0	4.65215e-05	0.000217777	0.00143286
34	ATGTATGCTGGAGTTGGGAAATGCCGCTTAGTGG	4	0	0	0	0	0	0.00130666	0.00143286
34	ATGTATGCTCGCGTTGGGAAATGCCGCTTAGTGG	4	0	0	0	0	0	0.00137926	0.000614084
34	ATGTATGCTGGCGTTGGGAAAAGCCGCTTAGTGG	4	0	0	0	0	0	0.00137926	0.000818778
34	ATATCGACTGGCGTTGGTAAATGCCGCTTAGTGG	2	0	0	0	0	0	0	0.00136463
34	ATGTATGCTGGCCTTGGGAAATGCCGCTTAGTGG	4	0	0	0	0	0	0.000508147	0.00136463
34	ATGTCGACTGGCGTCGGGAAATGCCTCTTAGTGG	2	0	0	0	0	4.65215e-05	0.000145185	0.00136463
34	ATGTCGACTGGCGTCGGGAAGTGCCGCTTAGTGG	2	0	0	0	0	0.000279129	0.00029037	0.00136463
34	ATGTCGACTGGCGTTAGGAAGTGCCGCTTAGTGG	2	0	0	0	0	4.65215e-05	0.00029037	0.00136463
34	ATGTTGACTGGCGTTGGGAAGTGCCGCTTAGTGG	2	0	0	0	0	4.65215e-05	0.000725924	0.00136463
35	ATTGTCGACTGGCGTTGGGAAATGCCGCTTAGTGG	1	0	0	0	0	0.000139565	0.000362962	0.00136463
32	GTCGACTGGCGTTGGGAAATGCCGCTTAGTGG	2	0	0	0	0	0.000372172	0.000798516	0.00136463
33	ATGTATGCTGGCGTTGGGAATGCCGCTTAGTGG	4	0	0	0	0	0	0.00130666	0.00122817
34	ATGTATGCTGGCGTTGGAAAATGCCGCTTAGTGG	4	0	0	0	0	0	0.000580739	0.0012964
34	ATGTCAACTGACGTTGGGAAATGCCGCTTGGTGG	3	0	0	0	0	0	0	0.0012964
34	ATGTCAACTGGCGTTGGGAAATGCTGCTTAGTGG	2	0	0	0	0	4.65215e-05	0	0.0012964
34	ATGTCGACTGGCGTCGGGAAATGCCGATTAGTGG	2	0	0	0	0	4.65215e-05	0	0.0012964
33	ATGTCGACTGGCGTTGGGAAAGCCGCTTAGTGG	1	0	0	0	0	0.00060478	0.000798516	0.0012964
34	ATGTCGACTGGCGTTGGGGGATGCCGCTTAGTGG	2	0	0	0	0	9.30431e-05	0.000145185	0.0012964
34	ATGTCGACTGGCGTTGGTAAATGCCTCTTAGTGG	2	0	0	0	0	0	0.000217777	0.0012964
34	ATGTCGGCTAGCGTTGGGAAATGCCGCTTAGTGG	2	0	0	0	0	9.30431e-05	0.000362962	0.0012964
34	ATGAATGCTGGCGTTGGGAAATGCCGCTTAGTGG	4	0	0	0	0	0	0.00123407	0.00115994
34	ATGTATCCTGGCGTTGGGAAATGCCGCTTAGTGG	3	0	0	0	0	0	0.00123407	0.000750547
34	ATGTATGCTGGCGTTGGGAAATGCCGCTTAGAGG	4	0	0	0	0	0	0.00123407	0.00088701
34	ATGTATGCTGGCGTTGGGAAATGCCGTTTAGTGG	4	0	0	0	0	0	0.00123407	0.0010917
35	ATGGTATGCTGGCGTTGGGAAATGCCGCTTAGTGG	4	0	0	0	0	0	0	0.00122817
34	ATGTCGACTAGCGTTGGGAAATACCGCTTAGTGG	2	0	0	0	0	9.30431e-05	7.25924e-05	0.00122817
34	ATGTCGACTGGCGTTGGGAAATGCCGCTGAGTGG	1	0	0	0	0	9.30431e-05	0.000580739	0.00122817
34	ATGTCGACTGGCGTTGGGCAATGCCGCTTAGTGG	1	0	0	0	0	0.000372172	0.00116148	0.00122817
34	ATGTCGACTGGCGTTGGGGAATGCCGCTTAGCGG	2	0	0	0	0	4.65215e-05	0.000145185	0.00122817
34	ATGTCGACTGTCGTTGGGAGATGCCGCTTAGTGG	2	0	0	0	0	0	0	0.00122817
34	CTGTATGCTGGCGTTGGGAAATGCCGCTTAGTGG	4	0	0	0	0	0	0.000217777	0.00122817
34	TTGTATGCTGGCGTTGGGAAATGCCGCTTAGTGG	4	0	0	0	0	0	0.000798516	0.00122817
34	ATGTATGCTGGCGTTGGGAAATGCCTCTTAGTGG	4	0	0	0	0	0	0.00116148	0.000477621
33	ATGATGCTGGCGTTGGGAAATGCCGCTTAGTGG	3	0	0	0	0	0	0.000435554	0.00115994
34	ATGCTGACTGGCGTTGGGAAATGCCGCTTAGTGG	2	0	0	0	0	4.65215e-05	0.00029037	0.00115994
34	ATGTAAACTGGCGTTGGGAAATGCCGCTTAGTGG	2	0	0	0	0	0	0	0.00115994
34	ATGTATGCAGGCGTTGGGAAATGCCGCTTAGTGG	4	0	0	0	0	0	0.000653331	0.00115994
34	ATGTCAACTGGCGCTGGGAAATGCCGCTTAGTGG	2	0	0	0	0	0	0.000145185	0.00115994
34	ATGTCAACTGGTGTTGGGAAATGCCGCTTAGTGG	2	0	0	0	0	9.30431e-05	0.000217777	0.00115994
34	ATGTCGACTGGCGTTAGGAAATGCCGATTAGTGG	2	0	0	0	0	0	0	0.00115994
35	ATGTCGACTGGCGTTGGGAAATGCCGCTTAGTGGC	1	0	0	0	0	9.30431e-05	0.000217777	0.00115994
34	ATGTCGACTGGCGTTGGGAAGTGCCGTTTAGTGG	2	0	0	0	0	4.65215e-05	0	0.00115994
34	ATGTCGACTGGCGTTGGGAGGTGCCGCTTAGTGG	2	0	0	0	0	0.000325651	0.000362962	0.00115994
34	ATGTCTACTGGCGTTGGGGAATGCCGCTTAGTGG	2	0	0	0	0	4.65215e-05	0	0.00115994
34	GTGTCGACTGGCGTTGGGGAATGCCGCTTAGTGG	2	0	0	0	0	4.65215e-05	7.25924e-05	0.00115994
34	ATGACGACTGGCGTTGGGAAATGTCGCTTAGTGG	2	0	0	0	0	0	0	0.0010917
34	ATGTCGACTAGTGTTGGGAAATGCCGCTTAGTGG	2	0	0	0	0	0	0	0.0010917
34	ATGTCGACTGGCGCTGGGGAATGCCGCTTAGTGG	2	0	0	0	0	9.30431e-05	0.000145185	0.0010917
34	ATGTCGACTGGCGTCGGGAAATGCCGCCTAGTGG	2	0	0	0	0	9.30431e-05	0.00029037	0.0010917
34	ATGTCGACTGGCGTTGGGGAATGCCGCTTAGTAG	2	0	0	0	0	4.65215e-05	7.25924e-05	0.0010917
33	ATGTATGCTGGCGTTGGGAAATGCCGCTAGTGG	4	0	0	0	0	0	0.00108889	0.000682315
34	ATATCGACTGGCGCTGGGAAATGCCGCTTAGTGG	2	0	0	0	0	0	0	0.00102347
34	ATGTAGACTGGCGTTGGGAAATGCCGCTCAGTGG	2	0	0	0	0	4.65215e-05	0	0.00102347
35	ATGTATGCTGGCGTTGGGAAATGCCGCTTTAGTGG	4	0	0	0	0	0	0	0.00102347
35	ATGTCCGACTGGCGTTGGGAAATGCCGCTTAGTGG	1	0	0	0	0	9.30431e-05	0.000217777	0.00102347
34	ATGTCGACTGGCGTTGGGAAACGCTGCTTAGTGG	2	0	0	0	0	4.65215e-05	7.25924e-05	0.00102347
33	ATGTCGACTGGCGTTGGGAACGCCGCTTAGTGG	2	0	0	0	0	0	0	0.00102347
34	ATGTCGACTGGCGTTGGGAAGTGTCGCTTAGTGG	2	0	0	0	0	0.000139565	7.25924e-05	0.00102347
34	ATGTCGACTGGCGTTGGGGAATGCCGCCTAGTGG	2	0	0	0	0	0.000279129	0.000145185	0.00102347
34	TTGTTGACTGGCGTTGGGAAATGCCGCTTAGTGG	2	0	0	0	0	0	0	0.00102347
33	ATGTCGACTGGCGTTGGGAAATCCGCTTAGTGG	1	0	0	0	0	0.000279129	0.00101629	0.000204695
33	ATGTCGACTGGCGTTGGGAAATGCCGCTTATGG	1	0	0	0	6.14613e-05	0.000976952	0.00101629	0.000272926
35	ATGTCGACTTGGCGTTGGGAAATGCCGCTTAGTGG	1	0	0	0	0	0.000139565	0.00101629	0.000409389
36	GTCGAAAGGTTTTGGGAAAGCACCTCAGTTCTTGAG	0	1	0	0.0231345	0.00239699	0.0013026	0.00994516	0.0396425
31	AGATCGGAAGAGCACACGTCTGAACTCCAGT	0	2	0	0.0377637	0.000737536	4.65215e-05	0.01372	0.0133734
30	AGATCGGAAGAGCACACGTCTGAACTCCAG	1	2	0	0.02132	0.000245845	4.65215e-05	0.00718665	0.00716431
32	AGATCGGAAGAGCACACGTCTGAACTCCAGTC	1	2	0	0.020186	0.000798997	4.65215e-05	0.00682368	0.00443505
35	GTCACGACGACGTCTCGTATGCCGTCTTCTGCTTG	0	3	0	0.000340213	0	0	0	0.0216294
35	GTCACCGGAATGTCTCGTATGCCGTCTTCTGCTTG	5	3	0	0.0192787	0	0	0	0
35	GTCACCTCAGAGTCTCGTATGCCGTCTTCTGCTTG	4	3	0	0	0	0	0.0158251	0
35	GTCACCGGAATTTCTCGTATGCCGTCTTCTGCTTG	6	3	0	0.00669086	0	0	0	0
33	GTCACCTCAGAGTCTCGTATGCCGTCTTCTGCT	6	3	0	0	0	0	0.00595258	0
35	GTCACGACGACTTCTCGTATGCCGTCTTCTGCTTG	1	3	0	0.000113404	0	0	0	0.00552675
34	GTCACCTCAGAGTCTCGTATGCCGTCTTCTGCTT	5	3	0	0	0	0	0.0047911	0
33	GTCACCGGAATGTCTCGTATGCCGTCTTCTGCT	7	3	0	0.00464958	0	0	0	0
35	GTCACCGGAATAACTCGTATGCCGTCTTCTGCTTG	7	3	0	0.00442277	0	0	0	0
34	GTCACCGGAATACTCGTATGCCGTCTTCTGCTTG	6	3	0	0.00430937	0	0	0	0
34	GTCACCGGAATGTCTCGTATGCCGTCTTCTGCTT	6	3	0	0.00328873	0	0	0	0
33	GTCACGACGACGTCTCGTATGCCGTCTTCTGCT	2	3	0	0	0	0	0	0.0025928
34	GTCACGACGACGTCTCGTATGCCGTCTTCTGCTT	1	3	0	0	0	0	0	0.00252457
35	GTCACCGGAATAGCTCGTATGCCGTCTTCTGCTTG	6	3	0	0.00226809	0	0	0	0
34	GTCACGACGACATTCGTATGCCGTCTTCTGCTTG	2	3	0	0	0	0	0	0.00218341
33	GTCACCGGAATTTCTCGTATGCCGTCTTCTGCT	8	3	0	0.00215468	0	0	0	0
35	GTCACGACGGCATCTCGTATGCCGTCTTCTGCTTG	2	3	0	0	0	0	0	0.00211518
34	GTCACGACGACACTCGTATGCCGTCTTCTGCTTG	2	3	0	0	0	0	0	0.00191048
35	GTCACGACGACAACTCGTATGCCGTCTTCTGCTTG	2	3	0	0	0	0	0	0.00170579
35	GTCACGACGACCTCTCGTATGCCGTCTTCTGCTTG	1	3	0	0	0	0	0	0.00170579
35	GTCACCTCAGAAACTCGTATGCCGTCTTCTGCTTG	6	3	0	0	0	0	0.00166962	0
35	GTCACCTCAGATTCTCGTATGCCGTCTTCTGCTTG	5	3	0	0	0	0	0.00159703	0
34	GTCACCGGAATATTCGTATGCCGTCTTCTGCTTG	7	3	0	0.00158766	0	0	0	0
35	GTCACCGGAATCTCTCGTATGCCGTCTTCTGCTTG	6	3	0	0.00158766	0	0	0	0
34	GTCACCTCAGAATCCGTATGCCGTCTTCTGCTTG	6	3	0	0	0	0	0.00137926	0
36	GTCACCGGAATATTCTCGTATGCCGTCTTCTGCTTG	6	3	0	0.00136085	0	0	0	0
34	GTCACCGGAATTCTCGTATGCCGTCTTCTGCTTG	5	3	0	0.00136085	0	0	0	0
35	GTCACCTCAGAAGCTCGTATGCCGTCTTCTGCTTG	5	3	0	0	0	0	0.00123407	0
34	GTCACCTCAGAATTCGTATGCCGTCTTCTGCTTG	6	3	0	0	0	0	0.00123407	0
34	GTCACCGGAATTTCTCGTATGCCGTCTTCTGCTT	7	3	0	0.00113404	0	0	0	0
35	GTCACGACGACAGCTCGTATGCCGTCTTCTGCTTG	2	3	0	0	0	0	0	0.0010917
34	GTCACCTCAGAATCTGTATGCCGTCTTCTGCTTG	6	3	0	0	0	0	0.00101629	0
34	ACTAACCATGCTCATCATGTGGTTCCGTATTAGG	0	4	0	0	0	9.30431e-05	0	0.00293396
34	GTGTCGTGTCTTGACTATCAAGCTAGTCTCTTTT	0	5	0	0.000340213	0	0	0.000217777	0.00286572
32	GTCGTGTCTTGACTATCAAGCTAGTCTCTTTT	2	5	0	0	0	0	7.25924e-05	0.00136463
35	GGTGTCGTGTCTTGACTATCAAGCTAGTCTCTTTT	1	5	0	0.00113404	0	0	0.000217777	0.000204695
30	CGTGTCTTGACTATCAAGCTAGTCTCTTTT	4	5	0	0.000680426	0	0	0	0.00102347
34	TCTCGTCACATGCGGGGATTCTTCGTTGGCGCTC	0	6	0	0	0.000122923	0.000186086	0	0.00266103
34	GGGCAGCAAGCAATACTTTATGTTTTAGTTATGT	0	7	0	0	0	0	0	0.0025928
34	TTGTCTCCTTTGGCTGTTATGCTCGTCTCTGCTG	0	8	0	0	0	0	7.25924e-05	0.0025928
34	ATGTTTGTTTGATACATGCATTATCCTTTCCTTT	0	9	0	0	0	0	0.000145185	0.00252457
34	CTTGAGTTTTCGTTTTTTACTTCGTTTGGCACTG	0	10	0	0	0	0	0.000435554	0.0023881
34	CACGTCTAGCTTATGGTTTATTCTTTGCCATGTT	0	11	0	0	0.000184384	4.65215e-05	0	0.00225164
34	CATTGTTCAGCGTTCATGGGGCTTGGGCGCGTTC	0	12	0	0	0.000122923	0.000139565	0.000435554	0.00225164
34	TATTGCCTTAGATTGTCACTTTAGCATTGTTTTA	0	13	0	0	0	4.65215e-05	0	0.00225164
35	AATCCCATGAGTGATTTCAGTCGCTACTGTGGACG	0	14	0	0	0	0	0	0.00218341
34	ATAAGATCTTAGGCTTCCTCAGTGTTGATTCCCA	0	15	0	0	0	0	0	0.00218341
34	ATCTTTTTGGGTTTGTCTATCGCGGTGTTCCTGG	0	16	0	0	0	0.000139565	0.000217777	0.00218341
34	CGTTTATTAGCTGAAATGTACGCTAGAGTGCTTA	0	17	0	0	0	0	0	0.00218341
34	CTGTTTGTTGTTATCAGTTGGGTTATCGCCTATG	0	18	0	0	0	4.65215e-05	7.25924e-05	0.00218341
34	GCCAAGACAACTTGGATGCTGCTTCGCTTCGATA	0	19	0	0	0	9.30431e-05	0	0.00218341
34	CCGCTTAGCTTCTTATGTACCCATTTACGTTCAT	0	20	0	0	0	0	0	0.00211518
34	GAGTTTGTTTAGTTTGAACTAGAGAGCATATCCG	0	21	0	0	6.14613e-05	0	0	0.00211518
34	TGTCTATGGCCCACTCAGTGTCGGGATCTTTATA	0	22	0	0	0	0	0	0.00211518
34	TTTATGGTGCGTCTCGGTTTGTTTATATAAACTG	0	23	0	0	0	0	0	0.00211518
34	AAGCCTATCAATTCCTTGTAGCTGTTCCTTCTGA	0	24	0	0	0	0	0	0.00204695
34	GTTGGCATTACGTTATCCTGTCTTCTGTAAAGAT	0	25	0	0	0	0	0	0.00204695
34	AAAGTGGTTGCTTTACAATGGTTTAGACTTGGTT	0	26	0	0	0	0	0	0.00197871
34	AGATAATTTTTGCTCATAGCGTTGTTCGCTGCCT	0	27	0	0	6.14613e-05	4.65215e-05	0.000145185	0.00197871
34	AGGATTTCTTGGTGAGACACATGCGCGTTGGAGC	0	28	0	0	0	4.65215e-05	0	0.00197871
34	ATAGTTCTATTCAGGTGAGTTACTGGCTGTCCTG	0	29	0	0	0	0	0	0.00197871
34	ATGGTTAATCTTTTGGTACACTCATCATTGCTGT	0	30	0	0	0	0	0	0.00197871
34	ATGTAGGGTCTTCCGTCGGGAAACGAATCAGCTG	0	31	0	0	0	0	0	0.00197871
35	CAAGCAGAAGACGACATCTCGTATGCCGTCTTCTG	0	32	0	0	0	0	0	0.00197871
36	CAAGCAGAAGACGACATCTCGTATGCCGTCTTCTGC	1	32	0	0.000453618	0	0	7.25924e-05	0.00163756
34	AAGCAGAAGACGACATCTCGTATGCCGTCTTCTG	1	32	0	0	0	0	0	0.00122817
34	CCATTTTAAGTCGGAAGACAGGGGGCAAAGCTGG	0	33	0	0	0	0	0	0.00197871
34	CTACACGGTTTCGTGATTCGCAGTCTCTCTTGTG	0	34	0	0	6.14613e-05	4.65215e-05	0.000217777	0.00197871
34	CTCGACGGACCGTCTTTGTGTTGTCTGCGGCATG	0	35	0	0	0	0.000139565	0	0.00197871
34	CTGTGTTCTCTTTGCTTTCTGTTTTCGTTTTCTT	0	36	0	0	0.000245845	4.65215e-05	0.00108889	0.00197871
34	GAGGTATTTCGTGTGTTTAAATTTTTGTTCTTTA	0	37	0	0	0	4.65215e-05	0	0.00197871
34	GATGGTCCACTTAAGCAAACACCTTATATCTAAG	0	38	0	0	0	0	0	0.00197871
34	GTGCCTTGATATGTTCAGGTCGTCAAATGCTGTT	0	39	0	0.000340213	0	4.65215e-05	0	0.00197871
34	TACCTACGATGATTGTCTGTCTCACGCTTAGTCT	0	40	0	0	0	0	0	0.00197871
34	TCATGTGTTTGATCGTATCTGGCGTACTGGATGA	0	41	0	0	0	0.000139565	0	0.00197871
34	TTATTGACACGCTTGGTTGTTGAACTTTTGTTAG	0	42	0	0	0	0	0	0.00197871
34	TTGGGGAAGTCTCCTTCATTGGTTGGGATTGGGG	0	43	0	0	6.14613e-05	4.65215e-05	0.00029037	0.00197871
34	TTGTTTTCTTTTAATGTTTGTACTCGTCGATCTT	0	44	0	0	6.14613e-05	0	0.000145185	0.00197871
34	TTTAGCGTTTGGTTTCCATTACCTTCGGGCGCTG	0	45	0	0	6.14613e-05	0.000325651	0.000145185	0.00197871
34	TTTATGCTGTTCCCGTACCAGTTTCACATTCAAT	0	46	0	0	0	0	0	0.00197871
34	ATCTGTTGTTTCTTATCTTTGGTGCAAAGACGCA	0	47	0	0	0	4.65215e-05	0	0.00191048
34	ATTGCAATGAGGTCGGTAACACTTGTATCACTTA	0	48	0	0	0	0	0	0.00191048
34	ATTTTGACTTAAGTAAGTCTGTGCACAGTATGTT	0	49	0	0	0	0	0	0.00191048
34	CTCTTCTTATCCGTCTATTTGTCCTAGAGGCTTT	0	50	0	0	0	0	0	0.00191048
34	GCTGGATCTATCGCCTACTAAGTCTCTTTTATGT	0	51	0	0	0	0	0	0.00191048
34	GTCAATCGATAGCGCTGGTCTATATACTTTGCTC	0	52	0	0	0	0	0	0.00191048
34	GTCTGTTAGGCTCCATTGATGGTTCAGGGATATT	0	53	0	0.000113404	0	4.65215e-05	0	0.00191048
34	GTGCACGGTTTGTATTGTATACGTACTTCTATAT	0	54	0	0	0	0	0	0.00191048
34	GTTTATCTTTTCTTAGGTATCGCGAATCCTCTAG	0	55	0	0	0	4.65215e-05	0.000580739	0.00191048
34	TAATGTTTCTGATTCTTAGCTCCATCCCTCGATG	0	56	0	0	0	4.65215e-05	0	0.00191048
34	TCCCTGGTGCTAGTTCTGTGCATTGAGCCGCTCC	0	57	0	0	0.000122923	0.000232608	0.000145185	0.00191048
34	TGGAGAAGTAATTTTAGGCTGGTGTAGGCGCATA	0	58	0	0	0	0	0	0.00191048
34	TTTGTCTGCCATTCGCCGTATACTGGCTTGCTGC	0	59	0	0.000113404	0	0.000279129	7.25924e-05	0.00191048
34	CATAACCCATTCTGGATAGACTGTTCTTATCGGG	0	60	0	0	0	0	0.0018874	0
34	AGTCATCCGGCATTAGGGTGTTAGATTTTGCTTT	0	61	0	0	0.000122923	0	0	0.00184225
34	ATAACTCCTAAAGTCAGAATCTGTCTCTTTGTAC	0	62	0	0	0	0	0	0.00184225
34	ATAGTGGCTATCACAGATTGTCATCTAGCTCTTG	0	63	0	0	6.14613e-05	9.30431e-05	0.000145185	0.00184225
34	ATTGATCGATGTATTGCGTGGGCGTAACCGGCCT	0	64	0	0	0	0	0	0.00184225
34	ATTTTGCTTTAAGTTGGGGCGAGTCTCGCAGTCT	0	65	0	0	0	0	0	0.00184225
34	CAGGCTACCCCAGTGCTTCCGGTCAGGGCCCGAC	0	66	0	0	0	0	0	0.00184225
34	CCTTGTTAATACCCATCGGATGATCCTCCAGTAA	0	67	0	0	0	0	0	0.00184225
34	CTTGTCATTTGGTGTTACATTCGGGTCTACGTCA	0	68	0	0	0	0	0	0.00184225
34	CTTTCTGTCAAGTCCTGTCACAATTATTGTTGTC	0	69	0	0	0.000122923	0	0	0.00184225
34	GTACGGTTTGTACTTCCACACGGGCGCGCGATTG	0	70	0	0	0	0	0	0.00184225
34	TACGTTTAGTATACTCCCTATGCATCTTTTTTGG	0	71	0	0	0	4.65215e-05	0	0.00184225
34	TATACTTAGGCGTTCCTAACTTCTCCATGGCTCC	0	72	0	0	0	0	0	0.00184225
34	TCCGGAGTATTACATGTCTTGGATTTCGGATCTA	0	73	0	0	0	9.30431e-05	0	0.00184225
34	TCCTTTCTTACCTGCCAGACAGTCAATGGCTTTC	0	74	0	0	0	0	0	0.00184225
34	TCTGTTTTGACTTGGTGGTCGACGAGTACTGCTG	0	75	0	0.000793831	0	0.000279129	0.000217777	0.00184225
34	TCTTCTACGAGCGTCCCGCGGTTTTGGAGAGTAG	0	76	0	0	0	0	0	0.00184225
34	TGTGGCCAACAGCATGCAGCCTCATCCTTGGCTC	0	77	0	0	0	0	0	0.00184225
34	TGTTAGTGGGGACTTAGGTCTGGCACTTACTGTG	0	78	0	0	0	0.000186086	0.000145185	0.00184225
34	TTCGCTTCGTCCGGGGATCGTCGCTCCCAGCCTG	0	79	0	0	0	0.000325651	0.000217777	0.00184225
34	TTTTGTAAATCATTGCACGGTTCGTTTTTTGGTT	0	80	0	0	0	0	0	0.00184225
34	CATTTTAGACGACTTTCACCGTAATTTTCGGAGG	0	81	0	0.00181447	0	0	0	0
34	ACGCTCGTTGACTACTCCTTACTTCCCATGTCGT	0	82	0	0	0	0	0	0.00177402
34	ATCAATCCGACTTCTGCTCACCTATCCGCCTAAA	0	83	0	0	0	0	0	0.00177402
34	ATCGGGTATCCAGGGCTGATGCCGTGACACACGT	0	84	0	0	0	4.65215e-05	0	0.00177402
34	ATTAGACTGACGTTTTACTTCATACCTTTACTTA	0	85	0	0	0	0	0	0.00177402
34	CACAGTAGTGCTTTATCTTACTTGACGTGGAATT	0	86	0	0	0	0	0	0.00177402
35	CCAGAGAGGTCAGACATCGGGCACGTGTCGTGCGG	0	87	0	0	0	0	0	0.00177402
34	CCTCATATGCTTTTCCTTACGGTGGATGTGCATT	0	88	0	0	0	0	0	0.00177402
34	CTGTGCTTTCTGTTTAGGTTTGTTTTTCTCCGAC	0	89	0	0	0	0	0	0.00177402
34	GAAACTCATGGATCTTTACTTATACGCTTGATTG	0	90	0	0	0	0	0	0.00177402
35	GCGTGGGCTTGTTTAGAAGGAAGAGCGTGGATCGA	0	91	0	0	0	0	0	0.00177402
34	GCTTTCTAGACCTTTTGAGATCCTGGTTCAGTTA	0	92	0	0	0	0	0	0.00177402
34	GGACACATTACGAGCGTTGATGTCTTAGCTGTTA	0	93	0	0	0	0	0	0.00177402
34	GGGGTTTCCGACACGGTTCGTCGATTCATGCTGG	0	94	0	0	0	0	0	0.00177402
34	GGTGTATAAGTATAACTGTACTTACTCGCACTGT	0	95	0	0	0	0	0	0.00177402
34	GTGTTTCTTTTATCGTTTGTTAGGCAGCTTGTCG	0	96	0	0	0	4.65215e-05	7.25924e-05	0.00177402
34	GTTCTTATTTTTGGTGCGTAGTCAATTCTGCGTG	0	97	0	0	6.14613e-05	4.65215e-05	0	0.00177402
34	GTTTCTTGTTTTATGTGGTACTTTCTACCGTGGG	0	98	0	0	0.000122923	4.65215e-05	0	0.00177402
33	GTTTTCTATTTTTGTTCGGATTCTCTCGTCTGG	0	99	0	0	0	4.65215e-05	0	0.00177402
34	TAATAGTTCGGAAGATAGTGCCTCATCTTCAATG	0	100	0	0	0	0	0	0.00177402
34	TAGTTAGTTAATTGGTGCTACACACTCCTGCCTT	0	101	0	0	0	0	0	0.00177402
34	TAGTTTAGGATTTCTTTGTGATCCCTAGTTGAAC	0	102	0	0	0	0	0	0.00177402
34	TATACTAAGCAGGCGGAATGGGACCTGAAGACGA	0	103	0	0	0.000122923	0	0	0.00177402
34	TATGTATTTTTGTGAGTGTTTGTGGTTTCATTCG	0	104	0	0	0	0	0	0.00177402
34	TCAGGAGTAGTTCGATATAACCAGGTTATATGTT	0	105	0	0	0	0	0	0.00177402
34	TCGTCTATCGGTTTTATTCGTTCCTTTTAGATTT	0	106	0	0	0	0	0	0.00177402
34	TCTTCGTACTCCTTTTGTATAGTTCAGCCTGCTG	0	107	0	0	0	0	0	0.00177402
34	TGTGATCCGTGAGTCGCAACTCGGCTTCGTGGGA	0	108	0	0	0	0	0	0.00177402
34	TTATCTCACGATACGTCCTAGGGTTGTTCTTTTT	0	109	0	0	0	0	0	0.00177402
34	TTGGGGTATTTTGACTTACCGGTTATTTCACGTG	0	110	0	0	6.14613e-05	0	0	0.00177402
34	TTGTTTTTGTTTTGTGAACAATCCTTATCTATCG	0	111	0	0	0	0	0	0.00177402
34	TTTGTCATTGGACGTTTAACCTTTAAGTCCTCAT	0	112	0	0	0	0	0	0.00177402
34	TTTGTTCCTGATCGATGCCTTCTGGATTTGTCGT	0	113	0	0.000113404	0	0.000139565	0	0.00177402
34	TTTTCAGCCTTGTGTTTTTCCAATTTGGTGAGTG	0	114	0	0	0	0	7.25924e-05	0.00177402
34	TTTTGTACTTCTGGTAGGTCTTGGTTGGCGTGTC	0	115	0	0	0	0.000139565	0	0.00177402
34	CGACGATCGCCTTGTGCTATCGTGTCGGGCGCTG	0	116	0	0	0	0.000139565	0.00174222	0.000409389
34	ACGTTCTGGGTCTACTTCTCGTTATCTTAGCTTA	0	117	0	0	0	0	7.25924e-05	0.00170579
34	ACTTCGTGTCGAAGTATACGGTCATAAAATAGAG	0	118	0	0	0	0	0	0.00170579
34	AGTCTTCGCTGATTACTGTGTCTTCGACGGGGTC	0	119	0	0	0	9.30431e-05	0	0.00170579
34	AGTTCAGACTTTCTTCTGTCTCTCTGATTCGGTG	0	120	0	0	6.14613e-05	4.65215e-05	0	0.00170579
34	ATCGTAACGACCGGCTGGTCTAATATACAATCAT	0	121	0	0	0	0	0	0.00170579
34	ATGTAACTTATGAGGCATTCACTGTTGCATCGTT	0	122	0	0	0	0.000139565	0	0.00170579
34	ATGTTAAGTTGTTCAGTTGTTTTCCACGGTTCTG	0	123	0	0	0	0	0	0.00170579
33	ATGTTTTCCTCATTTTAGGAACCTGAGGGGTAG	0	124	0	0	0	0	0	0.00170579
34	ATTTAGTTGGCAGTTCTTCGTCTCGGCACTCCGT	0	125	0	0	0	4.65215e-05	0	0.00170579
34	ATTTGTATGATATTGTTGTTTCCATCTTACGATA	0	126	0	0	0	0	0	0.00170579
34	CCTTATTGATGCATTCCTTTTGGTCTCTCTTTCT	0	127	0	0	0	0	0	0.00170579
34	CGAACATTTGTCGTCGATTAGCTTGCACGCGGTG	0	128	0	0	0	0.000139565	0	0.00170579
34	CTAATCGTCCTTTTCATTCCTGTGTGGTCGACAT	0	129	0	0	0	0.000325651	0.000217777	0.00170579
34	CTCACTACTCGATTCGTGCTTTCTAAACGCTATT	0	130	0	0	0	0	0	0.00170579
34	CTCGGGGGTCCTAACGACCGTTCTCTCTCGGCTC	0	131	0	0	0.000184384	4.65215e-05	0	0.00170579
34	CTGTGTCAGATAAGGTACGCTCGGTTTTTTATTT	0	132	0	0	6.14613e-05	0	0	0.00170579
34	GACGACCTCGTTGTGTCCTCGTGGTCTTCTGTTG	0	133	0	0	0.000122923	0.000139565	0.000653331	0.00170579
34	GACTAGAGGCTGGTAGTTGTTGTGATTGGTGGGT	0	134	0	0	0	0	0	0.00170579
34	GATTATTGCCCTTGCTCGTTCCTAGTATTTTGTT	0	135	0	0	0	0	0	0.00170579
34	GCAATTGGTAATTGCTTGTGGCCCAGACTATCTG	0	136	0	0	0	0	0.000217777	0.00170579
34	GCACGGAAAGGCCAGATTGATTGGTGGGGTGCTC	0	137	0	0	6.14613e-05	0	0	0.00170579
34	GCTATTCGCAGAGTTAATATCGTTTATCACTTTT	0	138	0	0	0	0	0	0.00170579
34	GGATTATGTGGTTATGAACCTTTTAATGTCAATC	0	139	0	0	0	0	0	0.00170579
34	GGCTGTAGTTACGTAGACATCATTCTATTGCTGT	0	140	0	0	0	0	0	0.00170579
34	GGCTTGATTGATCTTGGTTTACTTCATTACGAGG	0	141	0	0	6.14613e-05	0	0	0.00170579
34	GGTGTTGCGCTTCGTCCTGCTGGGTTCTCGTGTG	0	142	0	0	6.14613e-05	0.000139565	0	0.00170579
34	GTATACTACTAGACTTATCCGACATGCTACGTGA	0	143	0	0	0	0	0	0.00170579
33	GTATTCGATCACTGGGTGTCTACATTGCGCTCC	0	144	0	0	6.14613e-05	0.000139565	0	0.00170579
34	GTCAGTACAGTAGGGGTGTTCTGGAGGTGCTTAG	0	145	0	0	0	0	0	0.00170579
34	GTCCATCGGGTCACTTCTGTGTGGATGGGTTCAT	0	146	4.28145e-05	0	6.14613e-05	0	0	0.00170579
34	GTTCTATCCAAGAACTAAGACTCTTTCGACAATT	0	147	0	0	0	0	0	0.00170579
33	GTTGCTATGGCCGTTGCCCGTATTCCCGGCTTG	0	148	0	0	0	0	0	0.00170579
34	TAAACGTCACTTTAAGATAGAGGATTCAGCTATG	0	149	0	0	0	0	0	0.00170579
34	TAGTGACTGACGCACTGTCTGGGTTTCGGGCTGG	0	150	0	0	0.000122923	0.000372172	0	0.00170579
34	TATAAGTCTGCTGCATCAGCTTCCTCCGTTACTG	0	151	0	0	0	0.000139565	0.000362962	0.00170579
34	TATTCTTAGCTTACGACACTACTTCACGCTTATC	0	152	0	0	6.14613e-05	9.30431e-05	0.000145185	0.00170579
34	TCGCTCTTCGGGAATCATTTGTTAGTTCACCTTG	0	153	0	0	0	0	0	0.00170579
34	TCGTAACGAGGTAGGAGAGGTGTATGCAACGCTG	0	154	0	0	0	0	0	0.00170579
34	TGCCCTCTCTGTGCAATGTTCATCACTGAATGAG	0	155	0	0	0	0	0	0.00170579
34	TGGCATTGGTCCGGTCAGTGTCGAGCTTGCTACG	0	156	0	0	0	4.65215e-05	0	0.00170579
34	TGTTTTATCTATTTTGGTGGTGTCTCATACGATT	0	157	0	0	0	0	0	0.00170579
34	TTAGTCGAGCCTAGATTTTTGTTTTCGATCGTTC	0	158	0	0	0	0	0	0.00170579
34	TTCTACGGTTTGAAAATTGGAGCTAGCCTGGCGG	0	159	0	0	0	0	7.25924e-05	0.00170579
34	TTGGGGCCTTGAACGTCTCTATCGTTTGTTCGGG	0	160	0	0	6.14613e-05	0.000139565	0.000217777	0.00170579
34	TTGGTGATAGGTTCTTTTGCGTTCCCTGCGTTCT	0	161	0	0	0	0	0	0.00170579
34	AAACTGTTGTAGTAGGTTTGGACCGAATTCCCGG	0	162	0	0	0	0	0	0.00163756
34	AATCGCTCGTTATAGATCTGCGATTCTCCGATTT	0	163	0	0	0.000122923	9.30431e-05	0.000145185	0.00163756
34	AGCATAGCGGTTGAGACCGCCTCTGGGCTACTGG	0	164	0	0	0	0	0	0.00163756
33	AGGATTGCTGACGTATCAGGCTTGCTACGCAAT	0	165	0	0	0	4.65215e-05	0	0.00163756
34	ATGGCTTGGACATATCTTGTCTCCGGATATCTGC	0	166	0	0	0	0.000139565	0	0.00163756
34	ATTGACTAGGGATATACTGTCTAGAGCTGTTCCA	0	167	0	0	0	0	0	0.00163756
34	ATTGTGTCATCTTATGAATTGTCGTTCTGGGATC	0	168	0	0	0	0	0	0.00163756
33	ATTTGCAGTCACTTTTGGTTACTGTGTCGCATC	0	169	0	0	0	0	0	0.00163756
34	CACTTCTGTGCCTCATTAGTAGAGTCTCTTAGGC	0	170	0	0	0	0	0	0.00163756
34	CGTTTTTTCACTGACTAGACATTGTCTCCGCTGT	0	171	0	0	0	0	0	0.00163756
34	CTAGCGAGTATAACTTCGCTCATACTGGTTCGTA	0	172	0	0	0	0	0	0.00163756
34	CTTGAGTTATTCTTTTCTCCGACAACATCGTATG	0	173	0	0	0	0	0	0.00163756
34	CTTTCTTCTACTTTCTTCTTGAGCGTTGGTTCGG	0	174	0	0	0	0	7.25924e-05	0.00163756
34	GAAGAGCTTCTTATCTCAGATCGGGACTTGTGAA	0	175	0	0	0	0	0	0.00163756
34	GAATTCTTACGGTTTGTTCCAGCGCTGCGTGTCG	0	176	0	0	0	0	0	0.00163756
34	GATATATGTGTGTTTGTCTCCAACTTTGCTGGAG	0	177	0	0	0	0	0	0.00163756
34	GCGTTATCTTGCTACAGGGCAGACCTCTATGTTA	0	178	0	0	0	0	0	0.00163756
34	GCTATAGCTGATCACGTTCATCATATGCCCATTT	0	179	0	0	0	0	0	0.00163756
34	GCTGAGGGCTCGGCGTATTTTGGGTTAGCTGGGA	0	180	0	0	0	0	0	0.00163756
34	GGCAGTGCTGAATTATATTTTGGCTCTCTTTTGT	0	181	0	0	0	0	0	0.00163756
34	GGTTCTTTGAGTAGAACGCCGACCGTGGCTGCCG	0	182	0	0	0	0	0	0.00163756
34	GTTGAGTGGGTCGTACCCGACTATCTGCTGCGTG	0	183	0	0	6.14613e-05	9.30431e-05	0	0.00163756
34	GTTGATCATCATAATATCGGAAATGACCCATTTT	0	184	0	0	0	0	0	0.00163756
34	GTTGTTGGCTATGTTGTGTTAGGTATTGGCGTGC	0	185	0	0	0	4.65215e-05	0	0.00163756
34	TAATCAGCCATGATTGCGGATCTAGTCGTCCCTT	0	186	0	0	0	0	0	0.00163756
34	TACTTTTTCTAGTGATTGGCAATCCAGTTTGCAT	0	187	0	0	0	0	0	0.00163756
33	TATAGTCGAATCCAATTAAACGTTGGACCTGTT	0	188	0	0	0	0	0	0.00163756
34	TATTCTACCTTAGGATGTCATATGTCGTCCGTTA	0	189	0	0	0	0	0	0.00163756
34	TATTTTACGTTAGGTTCATCATCGGCGCTGGGGG	0	190	0	0	0	0	0	0.00163756
34	TCATCGATACTCTATCTACTTCTGTTCAATCTTC	0	191	0	0	0	0	7.25924e-05	0.00163756
33	TCTTAATATTGCGTACGTGTATGTAAGGTTACC	0	192	0	0	0	0	0	0.00163756
34	TGAACGTCACGCCTTTCCAGTGGTTGGGGCGCTG	0	193	0	0	0	0	0	0.00163756
34	TGCTATGACTCTTGTATCCTATCTCGTGTTTGTC	0	194	0	0	0	4.65215e-05	0	0.00163756
34	TGGTTCTTTTGAGTCCTCGTGTCTCCTTTTGTGT	0	195	0	0	6.14613e-05	0	0	0.00163756
34	TGTCAGTGCGGCTAGTCCTTCAGCTGGTGAGTGG	0	196	0	0	0	0	7.25924e-05	0.00163756
34	TGTTAATTGTTTTACCCTTGTCACCGCAATGTAT	0	197	0	0	0	0	0	0.00163756
34	TTAACGTTTCTTATTCGTTTTTACTGTTGCTAGG	0	198	0	0	0.000245845	0	0	0.00163756
34	TTATCTTTTATTTGCAGTACGCTATTCTCTGCTT	0	199	0	0	0	9.30431e-05	0.000217777	0.00163756
34	TTCAGAAAGTTTGAGTGTCCGTTTATGATGAACG	0	200	0	0	0	0	0	0.00163756
34	TTGATTTTCTATTGATTTTTGTCTAAGAAAGGTC	0	201	0	0	0	0	0	0.00163756
34	TTGTTTCATTCTTCCTTTCACACTTCGATGGTGG	0	202	0	0	0	9.30431e-05	0	0.00163756
34	TTTCTGTTGATCATTAGTAACGTTGCTCAATTCT	0	203	0	0	0	0	0	0.00163756
34	TTTCTTCATTGATGTCTAGGATCATGCCATGCGT	0	204	0	0	6.14613e-05	4.65215e-05	0	0.00163756
34	TTTGTCTATTGGTGTGGTCGCCTTTGCTGCTTGG	0	205	0	0	0	0.000139565	0.000145185	0.00163756
31	TTGGGGTGGCTTGACGAAGAAAGTAGTTGAG	0	206	0	0.00158766	6.14613e-05	0	0.000217777	0.000614084
36	CACCTTTGGGGTGGCTTGACGAAGAAAGTAGTTGAG	5	206	0	0.000113404	0	0	0.000508147	0.0012964
36	GTCCTTTGGGGTGGCTTGACGAAGAAAGTAGTTGAG	5	206	0	0.000113404	0	0	0.000145185	0.00122817
34	AAGCTTCGGACCTGTGGACGTTGTCTCGCGTCTG	0	207	0	0	6.14613e-05	4.65215e-05	0.000145185	0.00156933
34	AATCGGAGTCACTTATTACCCTGTTGATTGTTTG	0	208	0	0	0	0	0	0.00156933
34	ACAACTGTTCGTTTTGTTAGTTTGAGTGAGACTA	0	209	0	0	0	9.30431e-05	0.000145185	0.00156933
34	ACCACACTCATATTTAGATCTTTTAGATAGACTT	0	210	0	0	0	0	0	0.00156933
34	AGCATTCTCTGTGTCAAGGATGTTTCCGGTACAT	0	211	0	0	0	0	0	0.00156933
34	AGGACGCGGTAGGTGCCCGGCGTCCCCCAAGGGC	0	212	0	0	0	0	0	0.00156933
34	ATCTTTTTTGTCAATTCATCTCCTCTGTGGCTAT	0	213	0	0	0	0	0	0.00156933
34	ATGGATCTTGCATGTTATGCGCGATACGTCTCAT	0	214	0	0.000113404	0	4.65215e-05	0	0.00156933
34	ATTCGCACATTCCGTGTAGTGACAACGACGGTTC	0	215	0	0	0	0	0	0.00156933
34	ATTTCACCTGGATCTCGTTTTTGAACTGATTTTT	0	216	0	0	0	0	0	0.00156933
34	ATTTCTCTATTTGCCGCTTTTGTCTTTCTTTGAG	0	217	0	0	0	0	7.25924e-05	0.00156933
34	CAAATGTTGTCCTCATCGAACTGCTGAGCTTCGG	0	218	0	0	0	9.30431e-05	0	0.00156933
34	CAATACAGTGTTTCTTTGACGCCGGAGGGCTTTG	0	219	0	0	0	0	0	0.00156933
34	CACCAAGAAGTAGGTATCGCAGGCCTGCACCTGG	0	220	0	0	0	0	0	0.00156933
34	CAGAGGAACGATATGCACTGGACGGTCCAACTGA	0	221	0	0	0	0	0	0.00156933
34	CAGATACTCTTGTTAGTTGGTTTTCGCTCTATGA	0	222	0	0	0	0	0	0.00156933
34	CATTTTGTTTAATCCCCTTATTCACGTTCTACTG	0	223	0	0	0	9.30431e-05	7.25924e-05	0.00156933
34	CGAATGGTTAATTCTAATGTATTAGTCACCGCTC	0	224	0	0	0	0	0	0.00156933
34	CGAGGTTTCTTGGGCTCTGGTAATGTGGTGCGGG	0	225	0	0	0	0	0	0.00156933
34	CTAGGACAGAATGTAGGCGTTCGTTTGAAGCTGC	0	226	0	0	0	0	0	0.00156933
34	CTCGGTGCCCTTCAATTCCGTTGGATTGTCTGTT	0	227	0	0	0	0.000186086	0.000217777	0.00156933
34	CTGTCTTATAGTTTGGACTCTTTAATGAGTGGTA	0	228	0	0	0	0	0	0.00156933
34	CTTTACTTAGGTACTTGAATCTATGGCACGGGTG	0	229	0	0	0	0	0	0.00156933
34	GACACTCTCGTCATGAACTATTGAATTGCTCTTG	0	230	0	0	0	0	0	0.00156933
34	GACTCTTTGTTTTTCTGTTCTAAGGTCCATTTGT	0	231	0	0	0	4.65215e-05	0.000145185	0.00156933
34	GATAATTGGAGGCTATCGCAGGGAGGAATACAGG	0	232	0	0	0	0	0	0.00156933
34	GATGAACCAATGTTTCACTTTAGACGCAACTTAT	0	233	0	0	0	0	0	0.00156933
34	GCACCCTCGAATCGGTGGCGAAGTTGGATGCGTG	0	234	0	0	0	0	0	0.00156933
34	GCGTGCTGTGCACCTGGGCGGTATTATCGGGGTT	0	235	0	0	0	0	0	0.00156933
34	GCGTGGGTTTCTCCGCATATTTTGCTGTCTGGTC	0	236	0	0	0	4.65215e-05	0	0.00156933
34	GCGTGTTACAATAACAAACATCACGTCTGTCATT	0	237	0	0	0	0	0	0.00156933
34	GGCGGTAAGTGTGCATAATGGGGTACCCATACCC	0	238	0	0	0	0	0	0.00156933
34	GTAGGTCTGCTTCAAGTTGGCTTCAGAAGGTTAA	0	239	0	0	0	0	0	0.00156933
34	GTATTTCGACCAATGACATTGTTCATCTGGCTTG	0	240	0	0	0	0	7.25924e-05	0.00156933
34	GTGTCCTGTCAATTCTAAACACCAGGGACTTTAC	0	241	0	0	0	0	0	0.00156933
34	GTTAGGTTCATGTCTTGCGGTCAATCTGTGTGTC	0	242	0	0	0	0	0	0.00156933
34	GTTGGTCTTTGTGTCACACACTCCGTGGCTGGCC	0	243	0	0	0	0	0.000145185	0.00156933
34	GTTTCTTTTCCTGTATCTTGCCGGCTGTCGCTGC	0	244	0	0	0	9.30431e-05	0.000217777	0.00156933
34	TACAGATTTGATGATACTGGAGTTAGCATGTTGG	0	245	0	0	6.14613e-05	9.30431e-05	0	0.00156933
34	TACGCTATTTTATTTCTTTTGCTGTAGTCGACTG	0	246	0	0	0	0	0	0.00156933
34	TAGACTTCTCCTGGTCATTTTGCTTTTACATATG	0	247	0	0	0	0	0	0.00156933
34	TAGAGCTATAACTCTTTTGTGCAACCCACGCAGA	0	248	0	0	0	0	0	0.00156933
34	TAGATCGTGCATACGCTCATCTTACTGAGTGCTA	0	249	0	0	0	9.30431e-05	0	0.00156933
34	TAGTTGCCGACTTCTGCGTTGATTAATGATACTG	0	250	0	0	0	0	0	0.00156933
34	TATCTGTGGTCTATCCCTTTTGTCTGGAGTCATG	0	251	0	0.000113404	0	0	7.25924e-05	0.00156933
34	TATTCACGTGGGCACAACAAGCCCTAGCCTTCTT	0	252	0	0	0	0	0	0.00156933
34	TCGACGGGTTTCCGTTTTGTGCGCCGGAGACCTG	0	253	0	0	0	0	0	0.00156933
34	TCGATATGGAGGAACTTTCTTCTATCCGTAATTA	0	254	0	0	0	0	0	0.00156933
33	TCTCAGGGCTCTTGCCGAAATCCACCGAGAATG	0	255	0	0	0	0	0	0.00156933
34	TCTCAGGGTAGTTGTCGTTGTGTCACAGATTCGG	0	256	0	0	0	0	0	0.00156933
34	TCTCGGTTTAACGTTAGCTCCTACTCGTTGACTT	0	257	0	0	6.14613e-05	0	0	0.00156933
34	TCTGGCGTTGACTTGTTTGGGATATGTCGGGTCG	0	258	0	0	0	0	0	0.00156933
34	TCTTAAATCAAAGTCGTTGCATTCTGTTGCATAT	0	259	0	0	0	0	0	0.00156933
34	TGAATCGAGAGGAATATCCGCTTTGCTGTCGCGA	0	260	0	0	0	0	0	0.00156933
34	TGAGTGGTCATAACGGATGCCAGATTGGTTCCTG	0	261	0	0	0	0	0	0.00156933
34	TGCTGACTGTCGATATGCGGTCGAGTCGACCTGT	0	262	0	0	0	0	0	0.00156933
34	TGCTGATAGTTATAGTCGGCAAGTCTGATCTTCT	0	263	0	0	0	0	0	0.00156933
34	TGGGATACCTTGTAATCAGTGGCATTGTTATTTA	0	264	0	0	0	0	0	0.00156933
34	TTAAAGTTGTGTGCGTAACGTCGAATATGACGAG	0	265	0	0	0	0	0	0.00156933
34	TTAACGTATTGAATTTTGTCTTTACTATCGATTG	0	266	0	0	0	0	0	0.00156933
34	TTAGTAGCTATTGGTGCCTGTTTTAATCTGCGAG	0	267	0	0	6.14613e-05	0.000139565	0	0.00156933
34	TTAGTTTTATGGTATGCACTCGTCAGACAACGGT	0	268	0	0	0	0	0	0.00156933
34	TTATTGACATCGTCTCTACGTCTCAGTTCGTGGG	0	269	0	0	0	0	0	0.00156933
34	TTGCCTCAATAGTTAATAGACCTTATCTTTTAGA	0	270	0	0	0	0	0	0.00156933
34	TTGTTCTTGCTGACGACTGACTCTCTAGGTTGTT	0	271	0	0	6.14613e-05	4.65215e-05	0	0.00156933
34	TTTCTGTCTATTCGCTAGTGATTCTTCGTACTCT	0	272	0	0.000113404	6.14613e-05	4.65215e-05	7.25924e-05	0.00156933
34	TTTGTAAATTGGCCCATCGTTGTGAAGTTTCATG	0	273	0	0	0	0	0	0.00156933
34	TTTTGGGTTCTGGTCATTAGTATCCGGTTGCCTG	0	274	0	0	0	0.000139565	0.000580739	0.00156933
34	TTTTGTCTTTGATATTGTTTTCTTTTCTGCAGCA	0	275	0	0	0	0	7.25924e-05	0.00156933
30	GAGTCGACCTGCAGGCATGCAAGCTTGGCA	0	276	0	0.000226809	0	0	0.00152444	0.000136463
34	TTGTATTTTTGGTTTAGTCATCTCTGGATCCTGG	0	277	0	0	6.14613e-05	4.65215e-05	0.00152444	0.000818778
34	AAACCTGTTGCCTTGCATCCTGCAGGTAGTTCGT	0	278	0	0.000793831	0	0	0	0.00150109
34	AAGATGTTGATTTCATGTTTCGTTCTGTCTTTGG	0	279	0	0	0	0	0	0.00150109
34	AAGGTTATTTTTCTGTGGTTAGTCATACCTCGTG	0	280	0	0	0	0	0	0.00150109
34	ACATCTGGCTCATGGACAAGTGAACTTTAATAAC	0	281	0	0	0	0	0	0.00150109
34	ACCTGGTCTCAAGCGATCTCTACGACACCGCAGT	0	282	0	0	0.000122923	0	0	0.00150109
34	ACGAATCGTTGTCTTCGTGTCGGCGCACTGGCGG	0	283	0	0	0	4.65215e-05	0.000217777	0.00150109
34	ACTGCTTACTTTAATTTTCATTTCTTTCTTGGCT	0	284	0	0	0	0	7.25924e-05	0.00150109
34	AGATGATAGAACTACAATTGGAGATTGTTTTTTA	0	285	0	0	0	0	0	0.00150109
34	AGATTCATACGTTCCCGTACTCGATTTCGAGTAA	0	286	0	0	0	0	0	0.00150109
34	AGCCTTTGGCTATTGTTCCTTTTTCTCTGGGATT	0	287	0	0	0	0.000139565	7.25924e-05	0.00150109
34	AGGTTCCAGGAGAATATGTGTTCTTAAATTTAGT	0	288	0	0	0	0	0	0.00150109
34	AGGTTCTTTCTCGTTTCTATCTCACTCTGTCATG	0	289	0	0	6.14613e-05	4.65215e-05	0.000145185	0.00150109
34	ATACTATCGGTTTCGGAGGTTGGAGGGCAATGCC	0	290	0	0	0	0	0	0.00150109
34	ATAGTGTTAGTCAGCAAGATGATGGTAGGGACTT	0	291	0	0	0	0	0	0.00150109
34	ATCAAGTGCATAGTCTCCCTTGTGCGTTTATGTG	0	292	0	0	0	9.30431e-05	0	0.00150109
34	ATCTTCTTGAGTCATTGAGTGCTAACCTTTTGTA	0	293	0	0	0	0.000139565	0.000435554	0.00150109
34	ATTAACTTATCATCGTCTGTCTAGGAGTAACGTT	0	294	0	0.000226809	0	0	0	0.00150109
34	ATTACTACGTGGATATACTTACTAGCGTGGGCTC	0	295	0	0	0	0	0	0.00150109
34	ATTAGCTAACCTGGGTTCCGCCAGAGGCGCAGTG	0	296	0	0	0	0	0	0.00150109
34	ATTATCACAGTTTGGCAAATCCTCGTTGAGTTCT	0	297	0	0	0	0	0	0.00150109
34	ATTCTCATTCTTCCTGACATTACCACGTCTTCTA	0	298	0	0	0	9.30431e-05	0	0.00150109
34	ATTTAATTAGTGCGACTTCGTAGCATGCTGGTAA	0	299	0	0	0	0	0	0.00150109
34	ATTTGAATGGATTGTTAATTCTCCTCAGAATTGT	0	300	0	0	0	0	0	0.00150109
34	CAAGCACTTGCAGTAGTTCCGTCTCCGTACAGGG	0	301	0	0	6.14613e-05	0	0	0.00150109
34	CAGATCTCATTAGTTGCATTCGCTGATCTACTCG	0	302	0	0	0	0	0	0.00150109
34	CATATACTTTGGCGTTGGAGTCCGTATCGCTATA	0	303	0	0	0	0.000139565	0	0.00150109
34	CATATGCCCAAAAGTCATCCTTAACGTTTAGCTT	0	304	0	0	0	0	0	0.00150109
34	CCGTAATGTGGTTTCGGCAGAAGAGTGTGGTTGA	0	305	0	0	0	0	0	0.00150109
34	CCTGGTTTTACGGTATACAACTATGTACGTTCCA	0	306	0	0	0	0	0	0.00150109
34	CCTTCGTATTGTTTGCGGTTACTTATACTTATTA	0	307	0	0	0	0	0	0.00150109
34	CGCAAGGTTGACTATACACTAGCAGATGTGTATA	0	308	0	0	0	0	0	0.00150109
34	CTAACCTCAGTTTGACTGTTCAATTTAGTTACTA	0	309	0	0	0	4.65215e-05	0	0.00150109
34	CTAAGCACTACTAGTCTCGACACTATCCAGCGTG	0	310	0	0	6.14613e-05	0	7.25924e-05	0.00150109
34	CTAGAGTATTTGGGCTTCGCACTCTCTACTAGCT	0	311	0	0	0	0	7.25924e-05	0.00150109
34	CTATATGACGGTTTATCGTTCTTTGACGGTCTTT	0	312	0	0	0	4.65215e-05	0	0.00150109
34	CTCAAGCCTAGTTCTACTAATTTGTTTTTGCTTG	0	313	0	0	0	0	0	0.00150109
34	CTCTACAGTATTTTAGGGACACTATTGCCGTTAT	0	314	0	0	0	0	0	0.00150109
34	CTCTTAAGTTTCTCTCGAGCTTCGATTTGTGGGT	0	315	0	0	0	0	0	0.00150109
34	CTGCTACTGCAAGCGTAGTACTCCGGTCACAGTG	0	316	0	0	0	0	0	0.00150109
34	CTGGAATGACGCTTCAACTGGCCAGGTGGATTGG	0	317	0	0	0	4.65215e-05	0	0.00150109
34	CTGGATGTTCACTTTGAGCTTCGCGTGGCGATCT	0	318	0	0	0	0	0	0.00150109
34	CTTAGTGTTAGACACAGTCGAGTTCTATTTCTGG	0	319	0	0.000453618	6.14613e-05	0	0	0.00150109
34	CTTGGACATAACTAGCAGTCGCACTGGGCTGGGA	0	320	0	0	0	0	0	0.00150109
34	CTTTAAAGCATATAACAGGTTCGAAAACTACTGC	0	321	0	0	0	0	0	0.00150109
34	CTTTAGACCGTCTGTTCTTTTAGCTGGTGTGGTA	0	322	0	0	0	0	0	0.00150109
34	CTTTCTACACGGTGGCCCATGCATTACGCTTTCC	0	323	0	0	0	0	0	0.00150109
34	CTTTGTTTGTTTTAGATCTGTTCCCTCGTGCTTT	0	324	0	0	0	4.65215e-05	7.25924e-05	0.00150109
34	CTTTTCGGTTCTACGGGTTGGAACACCCGGGTAC	0	325	0	0	0	0	0	0.00150109
34	GAATTCTTTACTTTCAGATTAATACAATACGTTG	0	326	0	0	0	0	0	0.00150109
34	GAGAGGGAATGTACACGATGAAGGGCCCACGGGC	0	327	0	0	0	0	0	0.00150109
34	GATCGATGATGCTTATGCGCTCCGTCAATCATAA	0	328	0	0	0	4.65215e-05	0	0.00150109
34	GATTGTCGGGTTGTCTCTTTGGCGACTTCCGTCT	0	329	0	0	0	0.000139565	0	0.00150109
34	GCCGATCGTCTTTGTCTGCATCTTTTCTTGTCCG	0	330	0	0	6.14613e-05	4.65215e-05	0	0.00150109
34	GCGCATCGCGTTGATTCTCTCTAGTTTTGCATTG	0	331	0	0	0	0	0	0.00150109
34	GCTTCTATGATCTCCACTTTCGTCGAGTGGGCTC	0	332	0	0	0	0	0	0.00150109
34	GGATTCGTGTGTACTTTGCTGTCTGTGTTCGCTG	0	333	0	0.000340213	0.000122923	9.30431e-05	7.25924e-05	0.00150109
34	GGTATACGGCATTGGTCATTGTTTCCGTCGCTTC	0	334	0	0	6.14613e-05	9.30431e-05	0.000145185	0.00150109
34	GGTATGGCTGAATACCTGGTGAGTCTGACGCAGG	0	335	0	0	0	0	0	0.00150109
34	GGTGGAACCGGAATTGCCATTGGGAATGGGATTT	0	336	0	0.000226809	0	0	0	0.00150109
34	GTATGTGTGCGTATGTCGAATCTTCATCCCGCCA	0	337	0	0	0	0	0	0.00150109
34	GTATTTCTCTTTTTGACTGCTGCTGATCGCCTTT	0	338	0	0	0	0	0.00029037	0.00150109
34	GTCATCTCATGATAGACGCTCCTTAGGTTCTTGA	0	339	0	0	0	0	0	0.00150109
34	GTGATTATGTATGTCCACACCTGTGGGTGCTTTC	0	340	0	0	0	9.30431e-05	0	0.00150109
34	GTGCAGGATATCCAGTTTTCTGATGGGGCGGCTG	0	341	0	0	0	0	0.000217777	0.00150109
34	GTGCCCAAGGGGTCCTTTTATATACGACAGAAAG	0	342	0	0	0	0	0	0.00150109
34	GTGTCGTTATGTGTTTTCGTTGTGATCTTTGTCA	0	343	0	0	0	0	0	0.00150109
34	GTGTGGCTGGTTGCTTGGAGAGTGGGTTGGCGGG	0	344	0	0	6.14613e-05	9.30431e-05	7.25924e-05	0.00150109
34	GTTAGATAATACTCACTTCTCTTATTAACGCTTT	0	345	0	0	0	0	0	0.00150109
33	GTTCCGGATCTCATTAACCAGGGAATCTAGGTG	0	346	0	0	0	0	0	0.00150109
34	GTTGAGGTCTCGGGGAACTGTTTCCCAATCGCGT	0	347	0	0	0	0	0.000145185	0.00150109
34	GTTTCTCAGATGCCCTTATTCCCGCGATTGCACG	0	348	0	0	0	9.30431e-05	0.000145185	0.00150109
34	TAACTTCAGTGTGTTATGCCTCATGCTGGGCCGA	0	349	0	0	0	0	0	0.00150109
34	TAAGTCAATGAACTTTGTCCACTGTCTCAATTTG	0	350	0	0	0	0	0	0.00150109
35	TAATCTTATGTTAGGTATTGCTTGTCGTTTCAGTT	0	351	0	0	0	0	0	0.00150109
34	TAGTTGCCTTAGAGGTTGACGTATCGGTTTGACG	0	352	0	0	0	0	0	0.00150109
34	TATGCGACAGTGTGCCTCGCAACTGTCCGTGGAC	0	353	0	0	0	4.65215e-05	0	0.00150109
34	TATGGTCTTTTGGTTGTTGGCAATTCATACTGTT	0	354	0	0	0	0	0	0.00150109
34	TATTCTCGGATTAGGTTGACACGGAAGTACTATA	0	355	0	0	0	0	0	0.00150109
34	TATTCTTTCTTTCTCGGCACTAAGTTAGTGGTCT	0	356	0	0	0	0	0	0.00150109
34	TATTGTTGAGTCGATGTGATACGTTCTTTGTGAT	0	357	0	0	0	4.65215e-05	0	0.00150109
34	TCCAGCTACTGGACTTGTAGCGACGGCGCATACT	0	358	0	0	0	0	0	0.00150109
34	TCCGAGAGTCTAGACTTGATCGGGTCCTGGTGTA	0	359	0	0	0	4.65215e-05	0	0.00150109
34	TCGTCATTGCACTTATAGATATGGCTTGTTCCTT	0	360	0	0	0	0	0	0.00150109
33	TCGTTTGATTGTCAGAGACGGAAATCTGAGCTG	0	361	0	0	0	0	0	0.00150109
34	TCTCATAGACAATCAGGTTTTCTAAAACAATAAT	0	362	0	0	0	0	0	0.00150109
34	TCTTCTAAGTCACAAGAGCATATGATTCTCGACT	0	363	0	0	0	0	0	0.00150109
34	TCTTTAGATTTTTCCCCGGGTTCATCATGCTGGG	0	364	0	0	6.14613e-05	0	0.000362962	0.00150109
34	TCTTTTCCTTCTTGGGGATAGCTTCTGGGGCTGG	0	365	0	0.000113404	6.14613e-05	0.000232608	0.000362962	0.00150109
34	TCTTTTTGAAGATGGGGTGGTTGGTATAGTCTGT	0	366	0	0.000226809	0	0	0	0.00150109
34	TGCAAGCAGCATTAGCTACCATTCTTTGCTGATT	0	367	0	0	6.14613e-05	0	0	0.00150109
34	TGCACTTGGCAGGTAACGTGTTGGTGTGCCATTA	0	368	0	0	0.000184384	4.65215e-05	0	0.00150109
34	TGCTCAATTGCACACATTATGGCATCTGTGCACG	0	369	0	0	0.000122923	0	0	0.00150109
34	TGTGGTTTTTTTGTTTATGAATGGTCTGAATGTA	0	370	0	0	0	0	0	0.00150109
34	TGTGTAGTGTTGCGACTCTGTCAGTCTGCTGTGT	0	371	0	0	0	9.30431e-05	0	0.00150109
34	TGTTAAGCCGATTCACGTATCAGTTTAACACGTA	0	372	0	0	0	0	0	0.00150109
34	TGTTGTATTCAATTGTTTCGGGATGTACTGCTTC	0	373	0	0	0	4.65215e-05	0	0.00150109
34	TGTTTGGTTGCACAGTTTATTTTGTCGTTTTGGT	0	374	0	0	0.000184384	0	0	0.00150109
34	TTAGCTCTGCTCGTTCTGTTACTCCGGTGCTCGT	0	375	0	0.000113404	0	0	7.25924e-05	0.00150109
35	TTATGTACTTAGTCTGCTTTTCTGGGTCTGGTTTG	0	376	0	0.000226809	0	4.65215e-05	0	0.00150109
34	TTATGTTTAAGAACGAAGTGGGCTAGTCATTATT	0	377	0	0	0	0	0	0.00150109
34	TTCCTAGCTTCTTCTCATTGCTCGTTTTTGGTAG	0	378	0	0	0	0.000186086	0	0.00150109
34	TTGCCGCGAGCATCGGACGCAATACGCACATGCC	0	379	0	0	6.14613e-05	4.65215e-05	0	0.00150109
34	TTGCGCTCTCTGCCGTTTCCATTTTATGTTACTG	0	380	0	0	6.14613e-05	4.65215e-05	0	0.00150109
34	TTGCGTTTTTCATTGATACAGGATCATTCTGCTA	0	381	0	0	0	0	0	0.00150109
34	TTGGGATTGCTTTTATTCTTTCTTCGTTTGTATA	0	382	0	0	0	0	0	0.00150109
34	TTTAACTGTAGGTATACTCGGAAGGTTGGAAAGG	0	383	0	0	0	0	0	0.00150109
34	TTTCGTCACGACTATTCCCGTACTTCGTACCCTG	0	384	0	0	6.14613e-05	0	0	0.00150109
34	TTTGTTGTATCCTGTTTCGGGGGCGTCCTACGGC	0	385	0	0	0	9.30431e-05	0	0.00150109
34	TTTGTTTGCCGTATTTTTCCCTTGCCTGGCTGTG	0	386	0	0	0	4.65215e-05	0.000145185	0.00150109
34	TTTGTTTGGTTTGTTGTTTTGGCTCCAGGTGAAG	0	387	0	0	6.14613e-05	0	0	0.00150109
34	TTTTGCTACTTGATGAACTGTTTCTGGTTCTGAT	0	388	0	0	0	0	0	0.00150109
34	TTTTGGTTTCTGTGATATTAGTTGGGTTCTCGTT	0	389	0	0	0	0	0	0.00150109
35	TTTTTTAGGTGATAGCTCATCTCCTTACGTTTACA	0	390	0	0	0	0	0	0.00150109
33	GAAAGTTGTGCGCGTACGTAGCTATCAAATCGT	0	391	0	0.00147426	0	0	0	0
34	TCAAGCATTTGGGTGTAGAACTTTTTCGATTCTT	0	392	0	0.00147426	0	0	0	0
34	TTATTATTAGGTATGTTAAAACACCCGGACGAGG	0	393	0	0.00147426	0	0	0	0
34	AAACTCGTTCAGTTGTCTCATCTCCTGCCTCTCG	0	394	0	0	0	0	7.25924e-05	0.00143286
34	AAGATCGTGGACTTGGTCCCCGCGTCTTCTCCTG	0	395	0	0	0	4.65215e-05	0	0.00143286
34	AAGATGCTCGTACGCTGTTTCCTCTCTCATGGTG	0	396	0	0	0	0	0	0.00143286
34	AATGACTGGCATGTGGTAGCATGTTCTGTTCGGT	0	397	0	0	0	0	0	0.00143286
34	AATTGGTAGACATTCTTAGCTTGTTCAAGATGTT	0	398	0	0	0	0	0	0.00143286
33	ACACATTATAGATGTACTCAAGAGTCACATGAA	0	399	0	0	0	0	0	0.00143286
34	ACGTGACTTTGATACGCATACTACGTAACATCCT	0	400	0	0	0	0	0	0.00143286
34	ACTACGTATACTCTTAGGGTAGTGTTTGGTTCGT	0	401	0	0	0	4.65215e-05	0	0.00143286
34	ACTACTTTATTTACTCGCTTTCTGCAAATTCTAT	0	402	0	0	0	0	0	0.00143286
34	ACTTATATAGAGACTTTCAAAATACGACGTGGTA	0	403	0	0	0	0	0	0.00143286
34	ACTTTTCCTTGCATATGAGAGGAGTGGGTCTATT	0	404	0	0	0	4.65215e-05	0	0.00143286
34	AGCATTTGCCTTTCATGTGGTTCTTGTATGTCTG	0	405	0	0	0.000122923	0.000139565	0.000217777	0.00143286
34	AGCCTTCGTGTGGCTCTAGGGAATGCCGCTGGTG	0	406	0	0	0.000245845	0	0.000653331	0.00143286
34	AGGCTCGCGTCAGTAGAAGATCGCAGAAAAAACC	0	407	0	0	0	0	0	0.00143286
35	AGGTGGCTATATTAGGTGGTGCATAGGGACGCTGG	0	408	0	0	0	0	0	0.00143286
34	AGTACTATGGTTCGTTGTTGGACGTCTGTCCACG	0	409	0	0	0	0	0	0.00143286
34	AGTCCTATTACATCGCAAAGTTGTACGGTTACGA	0	410	0	0	0	0	0	0.00143286
34	AGTCTTGTTTGTATGTCGTTTTGCTTTCCGGCGA	0	411	0	0	0	0	0	0.00143286
34	AGTGGAGAGTGAAAGGGTGCAGGAAGACAGGTTG	0	412	0	0	0	0	0	0.00143286
34	AGTGTTGTTACAATCTTGCAGATTCGGAACTCGT	0	413	0	0	6.14613e-05	0	0	0.00143286
34	AGTTTTACGGTCATGTCCGAGCCTGGCGGTTTGG	0	414	0	0	6.14613e-05	4.65215e-05	7.25924e-05	0.00143286
34	ATAGTTGTTCATTTGTCGTCTTGTCTCTGGGCTA	0	415	0	0	0	9.30431e-05	0	0.00143286
34	ATCTTGCTGATTAGGCTGTCCTGTGTTTCGTCTG	0	416	0	0	6.14613e-05	0.000232608	7.25924e-05	0.00143286
33	ATGAGGTATCCGTTCTGTAAGCTCGTTACGTGC	0	417	0	0.000113404	0	0	0	0.00143286
34	ATGTGTTACTCTTTCCGATATGGAGCGGTAGTCG	0	418	0	0	0	0	0	0.00143286
34	ATTACGTCGTGCCTTGACTGCGTATAAAGGGCTC	0	419	0	0	0	0	0	0.00143286
34	ATTGTCGCTGGCTTGACTCTGCGCTCCACATGGT	0	420	0	0	0.000122923	0.000139565	0	0.00143286
34	ATTTAGTAATTCCCATCGTTTAACTATGCCTGCG	0	421	0	0	0	0	0	0.00143286
34	ATTTCGTTGCCGGTTACAACCTCATGTGTTCCTG	0	422	0	0	0	0	0	0.00143286
34	ATTTCTGTTGGTGACTTACCCATTCGTGCTTGTA	0	423	4.28145e-05	0	0	0	0.00029037	0.00143286
34	CAAGGTTGTGGTGTTCTTTACCCCTTACGAGCTG	0	424	0	0	0	0	0.00029037	0.00143286
34	CAATACCAAGGATATTCTTGTAAAGCTCAAAAAT	0	425	0	0	0	0	0	0.00143286
34	CACCTTAGTAGTATCATGTTACTCAATCCTGTTG	0	426	0	0	0	0	0	0.00143286
34	CACTACTTTAAATAAGTCCTTGCAGTTCTTCTTT	0	427	0	0	0	0	0	0.00143286
34	CATCCTACCATAGGTTTGCCATCGTCAGAACTTT	0	428	0	0	0	0	0	0.00143286
34	CATGTCATATATTGTTCGTTCTAGACTTTAGCGT	0	429	0	0	0	0	7.25924e-05	0.00143286
34	CATGTCCTGCTGATTCATTGGTGCTGTTCTCAGT	0	430	0	0	0	0	7.25924e-05	0.00143286
34	CCTCTCCGATGTCTCAAGTCGTTATTCTTGTTCC	0	431	0	0	6.14613e-05	0	0	0.00143286
34	CCTTAGCTCTATCGTGTAACATTGCACGTATTAT	0	432	0	0	0	0	0	0.00143286
34	CGAGTCTTAGATTGACTAGCTTGGTATCTGCATT	0	433	0	0	0	0.000139565	0	0.00143286
34	CGATGCACAAGTAGGTTTTCTTAATTTAGTCAAT	0	434	0	0	0	0	0	0.00143286
34	CGCAGTATAGGATGACAGCTTGTGATCTGTTACA	0	435	0	0	0	0	0	0.00143286
33	CGGACTTAATTGGATAGTGATGGGTTGCGCGGC	0	436	0	0	0	0	0	0.00143286
34	CGTAACGTTCTGATCGAGGTGTGTCTTATTGTGC	0	437	0	0	0	0	0	0.00143286
34	CGTCTATCCACTTCCTCTACTTCTTGTGTTCTGT	0	438	0	0	0	4.65215e-05	0.000217777	0.00143286
34	CGTGATGCTGGTTGGGCTATTACTCGTGGGGCTG	0	439	0	0	0	0	0	0.00143286
34	CTAAGTGCCTTTGGGCGGCTGACGAGTATGCTTC	0	440	0	0	0	0.000139565	0.000145185	0.00143286
34	CTCGATGTCCGACTTGCTGTGATTTTATTTTCTT	0	441	0	0	0	0	0	0.00143286
34	CTGCTTTTCTGTCTTTCTCTTTTGCCGCTCTCTG	0	442	0	0	0.000122923	0.000232608	0.000145185	0.00143286
34	CTGGCATGGGTCTATAAGGCACTTATGGCTAGGC	0	443	0	0	0	0	0	0.00143286
34	CTGGGGGAGAAGTTTCATCTCCCTGTTCTTTTCT	0	444	0	0	0	0	0	0.00143286
34	CTGGTGCGGTACCGAGGTGTCTATCGGTTGGTTA	0	445	0	0	0	0	0	0.00143286
34	CTGTTTGCGTATGGTCTACGAGCTCGTGCCCCTT	0	446	0	0	6.14613e-05	0	7.25924e-05	0.00143286
34	CTTGGCTTTTAGCCTATTTGTCTATGTGCGGACT	0	447	0	0	0	0	0	0.00143286
34	CTTGTGTATGTTTTCCAGGAGATGGCATCATCAC	0	448	0	0	0	0	0	0.00143286
34	CTTTTTACTCTCTTTTATGGTCATCGCGACTCCA	0	449	0	0	0	4.65215e-05	0	0.00143286
34	GAAGGTCAGCTTCCGAATCCTTGGTGCGGGCTGG	0	450	0	0.000113404	0	4.65215e-05	7.25924e-05	0.00143286
34	GAATATTCTTTCCTTCAGTTTTTATACTCGGTAA	0	451	0	0	0	0	0	0.00143286
34	GACGGGAAACGTTTCTGTGCATGGTCGCGATGTG	0	452	0	0.000113404	6.14613e-05	4.65215e-05	0	0.00143286
34	GACGTTTTCTATCAGTCGTTCCTTACGTGTAATA	0	453	0	0	0	0	0	0.00143286
34	GAGAGTACAAATTATAAACGTCAGGGCTACAATC	0	454	0	0	0	0	0	0.00143286
34	GAGGCTCCATAGGTTGGGGTGAGGGTGGCGATCC	0	455	0	0	0	0	0	0.00143286
34	GAGGTTTCTATCAGTGATTGAATGGTTAGTTTTA	0	456	0	0	0	0	0	0.00143286
34	GATTTACTTATGTGTCTCCTTGAGGGTTATCTGA	0	457	0	0	0	0	0	0.00143286
34	GCACCTCAGGTTCATGTTCAAATATATGTTTTAA	0	458	0	0	0	0	0	0.00143286
34	GCAGACTAATTTAACATTAAGTCTGTTATTACTG	0	459	0	0	0	0	0	0.00143286
34	GCATGGAACTGTTCCTAATATCTAGCGTCGACCA	0	460	0	0	0	0	0	0.00143286
34	GCGGACGCCGTATATACTAAATGCGAGGCAAGGC	0	461	0	0	0	0	0	0.00143286
34	GCGTGCAGCATTTAGGAAAGATTTGTTATCAGTA	0	462	0	0	0	0	0	0.00143286
34	GCTCGGTTGAGCTACAAGTCAGATCTAAAAGATC	0	463	0	0	0	0	0	0.00143286
34	GCTTTAATTTTGGTTTGTTCTTTGTGCTGCGTGC	0	464	0	0	0.000122923	9.30431e-05	7.25924e-05	0.00143286
34	GGCCTCTGAGACGTGGCTCAGATGGGTTCTACAG	0	465	0	0	0	0	0	0.00143286
34	GGCTGTTTCCCTTTCTTGGAGGTAAGGCTGCTAA	0	466	0	0	0	0	0	0.00143286
34	GGGGAGCTACCCAGGGGCCGTCTATCAGCCGCTG	0	467	0	0	0	0	0	0.00143286
34	GGGTAAGTGCTCTAGTGTTTAGTTTGGTGTCCAG	0	468	0	0	0	9.30431e-05	0	0.00143286
34	GGTCTTAGTATGATTCGACTTTCATGGGTCGTCC	0	469	0	0	0	0	0	0.00143286
34	GTAGGATTCGCTTGAGTGTATCTTTATGCACTAG	0	470	0	0	0	0	0	0.00143286
34	GTAGGCAGCTGCTTGGCTTGGTGTGGGTCTGGGA	0	471	0	0	6.14613e-05	0	0	0.00143286
34	GTAGGGGTCTCGTAGCTATGTCTGTCGTGACTGG	0	472	0	0	6.14613e-05	9.30431e-05	0.000362962	0.00143286
34	GTATCATATTTGTTTTCGCAGTTTAGGGCGTCGT	0	473	0	0.000113404	0	0	7.25924e-05	0.00143286
34	GTCATTGACTCTGGTACATGTGCTGCTAATGTGC	0	474	0	0	0	0	0	0.00143286
34	GTCTCTTTAGTACGTGGTAGTTCGCTGCTATGTG	0	475	0	0	0.000122923	0.000139565	0	0.00143286
34	GTCTCTTTTGGTTTTCTGATGGTTGTTAGGCTTA	0	476	0	0	0	9.30431e-05	0	0.00143286
34	GTCTTCAGATCGGCCGATCTATTTACTGCTCTAT	0	477	0	0	0	4.65215e-05	0	0.00143286
34	GTGTAGGATTCTCAATACTCATTCCCTTGGTTGG	0	478	0	0	0	4.65215e-05	0.000145185	0.00143286
34	GTGTGGTTTTGCGGAACATCGTGCAGGCCTTCGC	0	479	0	0	0	0	0	0.00143286
34	GTTAGCTAATTCCTCCGTCTTTATTGCGATCTGA	0	480	0	0	0	0	0.000145185	0.00143286
34	GTTATTACAGCACATGTCTTTATCTTGTTGGTTT	0	481	0	0	0	0	0	0.00143286
34	GTTCCGTGATCTCTTTCTCACCCTATCTGGGCTG	0	482	0	0	0	0	7.25924e-05	0.00143286
33	GTTCGTCATCTCAGGTGTTGCTTTTGTGCTGTG	0	483	0	0	0	0	0	0.00143286
34	GTTGAGTTTTTTGATAGGTACTGTCCTATCATGT	0	484	0	0	0	0	0	0.00143286
34	GTTGGTACAGCATATATTCGGTTTGGAACTAATA	0	485	0	0	0	0	0	0.00143286
34	GTTGTGGCACGCTCTCAGAGGTCATCTCTGATTT	0	486	0	0	0	0	0	0.00143286
34	GTTTGCGGTGATCCTAGCACCGGGGGCATGCTCG	0	487	0	0	0	0	0	0.00143286
34	TAAAGCTGGAAGCTAGACATTCATCGAGCCTCCT	0	488	0	0	6.14613e-05	0	0	0.00143286
34	TAAATGGGTCATGGCTCTTGCCTGATCGAGCTTA	0	489	0	0	0	0	0	0.00143286
34	TAACATCGTGGTTATTGATGTTGGTGATGCTATG	0	490	0	0	0	0	0	0.00143286
34	TAACCATTAGGTTTTCAGCTACTGTATATACTTA	0	491	0	0	0	4.65215e-05	0	0.00143286
34	TAACGGATGCGCTGATATTTCTTCTTCCTAGGAC	0	492	0	0	0	0	0	0.00143286
34	TAAGATATGGACTGTTTCCGCGATCCTCTGTCAT	0	493	0	0.000226809	0	0	7.25924e-05	0.00143286
34	TAATGAAGCAGGTATAATACTCTTCTCTTTGCAT	0	494	0	0	0	0	0	0.00143286
34	TACACGTTTATTTCGTAGCTCGTCCCTCGGCCGG	0	495	0	0	0	0	0	0.00143286
34	TAGAGCTTAGCTACCTGGGTGGTCTCGGCTTCTC	0	496	0	0	0	4.65215e-05	0	0.00143286
34	TAGTCCTTGTTGTCCTTGTCACCAGGGTCTGGAG	0	497	0	0	0	4.65215e-05	0	0.00143286
34	TATGATTTAGTCACGTTGTGAACTAGGCCCCTGG	0	498	0	0	0	0	0	0.00143286
34	TATGCTTGAGTTCTACAAGGGTTCAAACCGCTTC	0	499	0	0	0.000122923	0	0	0.00143286
34	TATTCAGTTCTTGTCGCTCTATGGAGCTTGTCTT	0	500	0	0	0	0	0	0.00143286
34	TATTCTGGTGTTCGTCAGGTTTATCTTGGAAGTC	0	501	0	0	0	0	0	0.00143286
34	TATTGACATCTTTCTTTTCGTCTATTATCGACTG	0	502	0	0	6.14613e-05	0	7.25924e-05	0.00143286
34	TATTTGCCAACATAGTCCGAGTGCAGTGGCTACG	0	503	0	0	0	0	0	0.00143286
34	TCATTAGGTATGGGCGTGTGCACTACGGGCGCTG	0	504	0	0.000113404	0	9.30431e-05	0	0.00143286
34	TCATTGGTTTCATTTCTTACAGGGTTAACCCTAC	0	505	0	0	0	0	0	0.00143286
34	TCCGTCTCAAGTGACTGGGGAAGGTGACTGTTTG	0	506	0	0	0	0	0	0.00143286
34	TCCTTAACTTGATACCAGGTGTTAATATAGGTGC	0	507	0	0	0	0	0	0.00143286
34	TCCTTTGAAATTACGGTTATGTTTATCTTTGATT	0	508	0	0	0	0	0	0.00143286
33	TCGAATACTTGGCATGTATGTCCTCCACGACTG	0	509	0	0	0	0	0	0.00143286
34	TCGATGGGTCTGGACCTCAGGCTGATCAGGGTTT	0	510	0	0	6.14613e-05	4.65215e-05	0	0.00143286
34	TCGTAGTTTGTGGTTTAATGAATCCTCGTCTGAT	0	511	0	0	0	0	0	0.00143286
34	TCGTCATTTGACTTGATCTCTGTTGAGAGGCGTG	0	512	0	0.000113404	0	0	0	0.00143286
34	TCTAGACTCAGTTGTTTTCGATTACTGATAAGGT	0	513	0	0	0	0	0	0.00143286
34	TGAATTTTCGGTACGTTACATGGTTGCTCTGTTC	0	514	0	0	0	0	0	0.00143286
34	TGCGTCTACTGCGTGCGACGTTGTCGGATCGGTT	0	515	0	0	6.14613e-05	9.30431e-05	0.000145185	0.00143286
34	TGCTCTTAATAGCTGTTCTTGGAGCCCGCTGCTG	0	516	0	0	0.000122923	4.65215e-05	0.000145185	0.00143286
34	TGTTACTTCCTTTACGTGCTTGTCAATAACCTGC	0	517	0	0	0	0	0	0.00143286
34	TGTTCTCTATAGGTCTAGTAAGCATTAAGGGATC	0	518	0	0	0	0	0	0.00143286
34	TGTTGTATGGTCTCTCCTTATAGTAATCGTTCCT	0	519	0	0	0	0	0	0.00143286
34	TTAATATGAAGTAGGAACGTACAGATGGATCTGT	0	520	0	0	0	0	0	0.00143286
34	TTACGGTGGCATTGGTGAGTTGCGTGCCGCTTGG	0	521	0	0	0	4.65215e-05	0	0.00143286
34	TTAGATGCATCAAGTGTCTTAAGATCCATGAAGT	0	522	0	0	0	0	0	0.00143286
34	TTAGCTATCGTCAATGCTGTGCAATTCATTATAC	0	523	0	0	0	0	0	0.00143286
34	TTAGCTTGTGCAAGTTGGGCTCATGTTGCTGTGC	0	524	0	0	0	0.000139565	0.00029037	0.00143286
34	TTATGGTTACCCGGTGGAGTACTTTTCCTAGATG	0	525	0	0	0	0	0	0.00143286
34	TTATTGAAATTCAGCGAATTGCGTTGGGTCATTT	0	526	0	0	0	0	7.25924e-05	0.00143286
34	TTATTTCTCTGTTCCTGATCGGTTTCGTGGTCAC	0	527	0	0	0	4.65215e-05	0	0.00143286
34	TTCGATCGTGCTTCCACGACTGGATGCCGTTGTA	0	528	0	0	0	0	0	0.00143286
34	TTCGCCTGTAAATATACGCTCTTCGACCTCCATG	0	529	0	0	0	0	0	0.00143286
34	TTGCTTCCTGGTATTTTCCCTTTGTTTTAGCGTG	0	530	0	0	6.14613e-05	4.65215e-05	0	0.00143286
34	TTGGTCCTTTACGTCGTATTTCAGTTGAGCTTAG	0	531	0	0	0.000122923	0	0.000217777	0.00143286
34	TTTACACTCGCCCCAGATGATAGCGATGCCGGGC	0	532	0	0	0	0	0	0.00143286
34	TTTCTTGTTTGCACGCTGGTGGCGCACAGTCTGG	0	533	0	0	0	4.65215e-05	0	0.00143286
34	TTTGCTCTTTGGAATTCTGTGGGACCTTCAGTTC	0	534	0	0	0	9.30431e-05	0	0.00143286
34	TTTTGGAATAACTACGGCGCGAGACTCCGTTACT	0	535	0	0	0	0	0	0.00143286
34	CTTGCCATGCCTGCGTGCCTTGCCGTGGACACTG	0	536	0	0.000226809	0	0.000139565	0.00137926	0.000136463
33	GTCACCTCAGAAACTCGTATGCCGTCTTCTGCT	0	537	0	0	0	0	0.00137926	0
33	GTCACCGGAATAACTCGTATGCCGTCTTCTGCT	4	537	0	0.00124745	0	0	0	0
32	GTCACCGGAATACTCGTATGCCGTCTTCTGCT	4	537	0	0.00113404	0	0	0	0
34	AAATGCTTGTTCTGTGTTCCTCATCGTACGAGGG	0	538	0	0	0	0	0	0.00136463
34	AAATTGTGGCTCGATGATAGTGTTAAATGCTGTT	0	539	0	0.000113404	0	0	7.25924e-05	0.00136463
34	AACTGTCAATAGCTCGTTCTCCCTGTTTAGTTAT	0	540	0	0	0	0	0	0.00136463
34	AAGGAATTATAGGATCGGATTCGTCGTCGTAAGC	0	541	0	0	0	0	0	0.00136463
34	AAGTTCATATCTACAGATCGGCACTATGGCCTAA	0	542	0	0	0	0	0	0.00136463
34	AATTAAGTTGTACTAGATCGGTATGTGCCGACGT	0	543	0	0	0	0	0	0.00136463
34	AATTCAATTTCTTCAGCATATGCGAAATGCTCAA	0	544	0	0	0	0	0	0.00136463
34	AATTGTCTCCTCATGATACCACCGAGGTTCGCGT	0	545	0	0	0	0	0	0.00136463
34	ACAATCAGTTAAAAGTGAAAAGTACTGCTAGTGC	0	546	0	0	0	0	0	0.00136463
34	ACAATCTACCATAGGCTTGGGTTCAACGTCCTGT	0	547	0	0	0.000122923	0	0	0.00136463
34	ACAGAGTTTTGGGTTTCATTGCTATCAATCCCTA	0	548	0	0	0	4.65215e-05	0	0.00136463
34	ACCTAGTTACTCGTTTTCTTTGCTTCAATGTGCA	0	549	0	0	0	0	0	0.00136463
34	ACGACTTATTATGTTTCTATCCTCTTCAGCTATT	0	550	0	0	0	0	0	0.00136463
34	ACGCCTCAGTTACATCTTCAGCTTAGTTGCGTCA	0	551	0	0	0	0	0	0.00136463
34	ACGTGTCAAGAGATTATTGCATCTGTCTCTGCTC	0	552	0	0	0	4.65215e-05	7.25924e-05	0.00136463
34	ACTCTTCACAGTGTTGGGTTGTTCCATGTGGCTG	0	553	0	0	0	0	0	0.00136463
34	ACTGATAGCACCGTTGACCTTCTTTTTGTTAGGT	0	554	0	0	0	0	0	0.00136463
34	ACTGTAGTTTCTTTGTACACTTCTTGGTCGTATG	0	555	0	0	0	4.65215e-05	7.25924e-05	0.00136463
34	ACTTAGGCTAGTCTAAACGGTCTATGAATGTGTT	0	556	0	0	0	4.65215e-05	0	0.00136463
34	ACTTCGTCATCGTTTGATCGATGCCGTGCTAGTT	0	557	0	0	0	0	0	0.00136463
34	ACTTGGATTAACAAATCAAGGTGACCGGGGGCAG	0	558	0	0	0	0	0	0.00136463
34	ACTTTAGGTGAAGTTATAAGATTGACGGCATTAG	0	559	0	0	0	0	0	0.00136463
34	ACTTTGGTCGAACGAGTCTCTTTGGAGGATATCT	0	560	0	0	0	4.65215e-05	0	0.00136463
34	AGAAACTGAGATCGATTATACATCATGTATCACA	0	561	0	0	0	0	0	0.00136463
34	AGAGAGGTGTGGTTACGCTTCTAGGCTAACCTTA	0	562	0	0	0	0	0	0.00136463
34	AGAGTAATTTGTATGGTCGGTGGTATACGGAGAG	0	563	0	0	0	0	0	0.00136463
34	AGATCCTAGACTGTCGCGCGCCTGGGTTTGAGGG	0	564	0	0	0	0	0	0.00136463
34	AGCAGTGCTACTTTGACAAGCGTTGTTTCCTTTT	0	565	0	0	0	4.65215e-05	0	0.00136463
34	AGCTAGATGCTGAAGTATGGTTCCTTCACTTAGC	0	566	0	0	0	4.65215e-05	0	0.00136463
34	AGCTGGACGAAGCATTGGCAAGCAATACTAGTCT	0	567	0	0	0	0	0	0.00136463
34	AGCTTTCCTTTGGTTCTTTTATTTGCGATGTCTG	0	568	0	0	0	9.30431e-05	0	0.00136463
34	AGGATGAGCTTAATACAATTGTATTGGCATATAG	0	569	0	0	0	0	0	0.00136463
34	AGGGTCACTTTATGCCTCTTCTCTTTAGTGTGGT	0	570	0	0	6.14613e-05	0.000139565	7.25924e-05	0.00136463
34	AGGTGGATCTGTTTGCCAGCCCGTCTGTCGCCGG	0	571	0	0	0	0.000325651	0.000943701	0.00136463
34	AGTAATTTTCTTCTCCACGTCGGGTCGTACTGAT	0	572	0	0	0	0	0	0.00136463
34	AGTCCTGTTATCTTCTACATTCACTGTTCGTCTA	0	573	0	0	0	0	0	0.00136463
34	AGTGCTTTGTAACTAGATGAGTTATCAGCTCGGT	0	574	0	0	0	0	0	0.00136463
34	ATATCCTGGGTTTACGTGGGCACGGCGCACCTGG	0	575	0	0	0	0	0	0.00136463
34	ATATGACGGTGTTCGTGGTTGTGCGGTCTGTGTT	0	576	0	0	0	0	0	0.00136463
34	ATCCGTTCGTTTGAGCATCTGTGGCTTTTCAGAT	0	577	0	0	6.14613e-05	0	0	0.00136463
34	ATCGACGTAGTTACGTGCGTACCCGTAGTTAGGG	0	578	0	0	0	0	0	0.00136463
34	ATCGCAGGTTCGTCGGGCCTCACGCCGGGTCTAC	0	579	0	0	0	0	0	0.00136463
34	ATGATCAAGGATCATCCAAGTTATCGGGTATATC	0	580	0	0	0	0	0	0.00136463
34	ATGATCAGCATGCTTCTCTCTCATCAGGTCGGGT	0	581	0	0	0	9.30431e-05	0	0.00136463
34	ATGCGGAACTAGAGTGAGAAGGGAAAAGGTTAAG	0	582	0	0	0	0	0	0.00136463
34	ATGCTACGCTGGAGTACGACGGGTTACGGTATGA	0	583	0	0	0	0	0	0.00136463
34	ATGGGTGCACAGCATAGTCATCTCCTCCGGTCGG	0	584	0	0	6.14613e-05	4.65215e-05	0	0.00136463
34	ATGTAGGTCTCGTTTTATGTACGCGGAGTTGTCT	0	585	0	0	0	0	0	0.00136463
34	ATGTAGGTTCTTATACGATAACTTGTGTATGCGA	0	586	0	0	0	0	0	0.00136463
34	ATGTCCCTTTAGGGGCTGAGATAGTGGCAGATTA	0	587	0	0	0	0	0	0.00136463
34	ATGTTGGTGTTTGAGATTATTGTAGATTGTGTTA	0	588	0	0	0	0	0	0.00136463
34	ATTCACTGTTCTCTGGCGAGGTTTTGCCGGACGT	0	589	0	0	0	0	0	0.00136463
34	ATTCGTTATGTTTATGTTGTTTTTAGCGGTCATC	0	590	0	0	0	0	0	0.00136463
34	ATTCTAAGTACGTCGCCTATGCGAGCAGGGGGAT	0	591	0	0	0	0	0	0.00136463
34	ATTCTTTAATGTTTCGATTTTTCATTCTTGCACG	0	592	0	0	6.14613e-05	0	0	0.00136463
34	ATTTCTATAGCTGGCTAACCCGATTGTTTAACTG	0	593	0	0	0	0	0	0.00136463
34	ATTTGTCTAATGACTTGGCTTGACTGCCGCTTGC	0	594	0	0	6.14613e-05	0	0.000145185	0.00136463
34	ATTTTCACTTAGATTGTCGATGCTGTGCTGCAGG	0	595	0	0.000113404	0	4.65215e-05	0	0.00136463
34	ATTTTGAGCCTCCTGTTTGATTTTGGATCTTGCT	0	596	0	0	0.000122923	0	0	0.00136463
34	CAAATGAGACTCTGATACACTATTGTCACTCATT	0	597	0	0	0	0	0	0.00136463
34	CAATCGTCGGTAGACTGCTTGGTGGCATTGTCCT	0	598	0	0.000113404	0	0	0	0.00136463
34	CAATTCACATTAGAGCCAGTACGAAGTGAATGTT	0	599	0	0	0	0	0	0.00136463
34	CAGCTCAGCTAGTGATCGAGTGCCGCGCGTGAAC	0	600	0	0	6.14613e-05	0	0	0.00136463
34	CAGGGCTATTCCAGATAAGTTCTCGTTTATTCGT	0	601	0	0.000113404	0	4.65215e-05	0	0.00136463
34	CAGGGTACTGCATCTGGAGACACGATGCCTTGCA	0	602	0	0	0	0	0	0.00136463
34	CATAGATGCTTTACTCAATGCAGGTGTGTCGGTT	0	603	0	0	0	4.65215e-05	0	0.00136463
34	CATCGATAAATGAGTTTTACGCATGTAGTCGTAC	0	604	0	0	0	4.65215e-05	0	0.00136463
34	CATCTAGTACGTTTTATACCAGGGGTACCTTCAT	0	605	0	0	0	0	0	0.00136463
35	CATTGATCCATATTGTCAAGATGATCGCTTTGATT	0	606	0	0	0	4.65215e-05	0	0.00136463
34	CATTTAATTTCGCTGTTTGCTTTCATGCTTCTTG	0	607	0	0	0	4.65215e-05	0	0.00136463
34	CATTTCTGAAGACTCCGAAAGTATATTCTACTCT	0	608	0	0	0	0	0	0.00136463
34	CCATTCTGTCAATTGATTGACTATCTTGTCTATT	0	609	0	0	0	0	0	0.00136463
34	CCATTGCTGACTGGGGCTACGGAGCGTCTCACCT	0	610	0	0	0	9.30431e-05	0.000145185	0.00136463
34	CCATTGTGGTAGGGTATCTGTGCTTGTTAACCTT	0	611	0	0	0	0	0	0.00136463
34	CCCGAGTCCATATGTATCAATTCTAGGGTAATCG	0	612	0	0	0	0	0	0.00136463
34	CCCGTCAGATACTCGGAAATTGCCTGCGGTTGGT	0	613	0	0	0	0	0	0.00136463
34	CCCTTTTGGTGATTCGATTTTCAGACTATACCTT	0	614	0	0	6.14613e-05	0	0	0.00136463
34	CCGCTGGAGTGAGTCTTTGGAGGTCCCCTTGACC	0	615	0	0	0	0	0	0.00136463
35	CCGGATATTGTCTTTGGTTTAATGCCCTCTATTGC	0	616	0	0	0	0	0	0.00136463
34	CCGTCGAGGTTATCTGTATTTCTCGGGATTACGA	0	617	0	0	0	0	0	0.00136463
34	CCGTCTACTCCGTGGGCAACTTGGTTCGCGTTTA	0	618	0	0	0	4.65215e-05	0	0.00136463
34	CCGTTTCCTTGGAAACGTGACTGCGGGCCGGAGC	0	619	0	0	0	0	0	0.00136463
34	CCTGTCTTCAGTTCACCACAGCGTTTTGAGGTGC	0	620	0	0	0	0	0	0.00136463
34	CCTTGAGGAAGTCTTTCTTTTGTTCATCGTTGGT	0	621	0	0	6.14613e-05	4.65215e-05	0	0.00136463
34	CCTTTCGTGTTTAATCAGTCGTTATTGGACTGTT	0	622	0	0	0	0	0	0.00136463
34	CGAGGGTGCTCTGCGTTACTCGGGTTTCGGCTTC	0	623	0	0	0	4.65215e-05	0	0.00136463
34	CGAGTTGTCATCGTATTTTCATTTGATTGGAGTC	0	624	0	0	0	9.30431e-05	0	0.00136463
34	CGCATCCCAGCCTACTCGACACCCTGGTCCGGGA	0	625	0	0	0	0	0	0.00136463
34	CGGGACAAAAGGTTGTCGTTGCATGGTCAAAATT	0	626	0	0	0	0	0	0.00136463
34	CGGTATCTCAATGTCTGTCTACTGGTTAATGGTA	0	627	0	0	0	0	0	0.00136463
34	CGGTTTGAGCTAACTGATCGTGCCCAGTTGTCCT	0	628	0	0	6.14613e-05	0.000186086	0	0.00136463
34	CGTCAAAAAACCACTTAGTTCTACTCAGCGATCC	0	629	0	0	0	4.65215e-05	0	0.00136463
34	CGTCATGAATCGTTAAATCGTCATTGTGTTTTGG	0	630	0	0	0	4.65215e-05	0.000362962	0.00136463
34	CGTCTGTGTCGTACTAAGTGGTTAACAGCCGGAG	0	631	0	0	0	0	0	0.00136463
34	CGTGGTGTTGGCAGTCGATTGGGCGCGGTGGTCC	0	632	0	0	6.14613e-05	9.30431e-05	0.000362962	0.00136463
34	CTAAATCCTTGCCTAATCTTGATACGAATGCGTT	0	633	0	0	0	0	0	0.00136463
34	CTAAGTTTTTTAGTGATTCTATATAGCAACGAGT	0	634	0	0	0	0	0	0.00136463
34	CTACATAAAATTTGTGCTACATCGTTTACTTGGT	0	635	0	0	0	0	0	0.00136463
34	CTACCAATAGGTATTCGGGAGAACTGTCGGACTG	0	636	0	0	0	0	0	0.00136463
34	CTACTAACGTGGATTCACTGTTATTAGGCCTTCC	0	637	0	0	0	0	0	0.00136463
34	CTAGGTGCAACCTGCTGAGTCCAGCTGTCTGTTG	0	638	0	0	6.14613e-05	0.000139565	0	0.00136463
34	CTATTTTCATGGTGCTGGGTTTGGACCATGGTCG	0	639	0	0	0	4.65215e-05	0	0.00136463
34	CTCAAAGGTTTGGTAACACTGCTTCGCTGCGCAT	0	640	0	0	0	0	0	0.00136463
34	CTCACTAATATGTTTGCATCTTCTCGTGACGTCT	0	641	0	0	6.14613e-05	9.30431e-05	0	0.00136463
34	CTCATTTTATTGAGAACAGATCACTCCGCTTAGT	0	642	0	0	0	0	0	0.00136463
34	CTCTACAGGTCTTGCTGACCGTTGGCTCTCCCTT	0	643	0	0	0	0.000186086	0.000217777	0.00136463
34	CTGATTACTTCTACTTAGTCCATCACTAGGGTTA	0	644	0	0	0	0	0	0.00136463
34	CTGATTCTGCTATCAGAGCGCGGACAGCTGCTTG	0	645	0	0	0	0	0	0.00136463
34	CTGCAAGCGCATGCTCGCACGCTGGTGTGTTGTG	0	646	0	0.000113404	0	0	0	0.00136463
33	CTTAATCTTCTCTCAGCATTTATGTAATTTGTC	0	647	0	0	0	0	0	0.00136463
34	CTTCCGTTTGGAATCGATCCTTAGCGTGTTCCAT	0	648	0	0	6.14613e-05	0.000139565	0	0.00136463
34	CTTGTCTTCCTATTATTTTTGTCTTTCTCTGTCT	0	649	0	0	0	0	0	0.00136463
34	CTTTAGCTTGAGTAGATAAGAACTTGCATACCAT	0	650	0	0	0	0	0	0.00136463
34	CTTTGTTCTGTGTGGTGAAAACATGTTGGACAGA	0	651	0	0	0	0	0	0.00136463
34	CTTTTATGATTGTTGGACTCTTGGGCCGAGTTAG	0	652	0	0.000113404	0	0	0	0.00136463
34	GACAATCCTTGTCTTAATTCGATTAATATCGGGC	0	653	0	0	0	0	0	0.00136463
34	GACTTTGGTCGGAGATGGGATTTGAGGATCTTCA	0	654	0	0	0	0	0	0.00136463
34	GATCGACAGTAATCGCTATTTGATGCTGTTCATT	0	655	0	0	0	0	0	0.00136463
34	GATTACTCGTTTATACTCTACGGCTGGAACCCGT	0	656	0	0	0	0	0	0.00136463
34	GCAATTCTATCTTGGAGGACTCTTGTTTCGTAAT	0	657	0	0	0	0	0	0.00136463
36	GCAGAAGACGGCATCTCGTATGCCGTCTTCTGCTTG	0	658	0	0	0	0	0	0.00136463
34	GCATACAGTTTCGTTGTGATTCTGCGTGAAGACG	0	659	0	0	0	0	0	0.00136463
34	GCATGGAAGCATGCTCAATAGCTTGTTATGTGGG	0	660	0	0	0	0	0	0.00136463
34	GCCCTCATTTGGTTCTTCGTCCACATGTGCGCTA	0	661	0	0	0	0.000139565	0	0.00136463
34	GCCTGAATTGACTATGTTTTCATAAGTATAACAT	0	662	0	0	0	0	0	0.00136463
34	GCGTCGCCCAGTAGGTCGTGTCGCTATTCGTGTG	0	663	0	0	0.000122923	0	7.25924e-05	0.00136463
34	GCGTCTCGATTATTCCTGACTTTGGTCACGCATT	0	664	0	0	0	0	0	0.00136463
34	GCTCGTCTCTGTTTGATGAGGCCGAATGGCGCTG	0	665	0	0	0	0	7.25924e-05	0.00136463
34	GCTCTGTCAAATATGTTGTTTTTGCCTTTCTTGG	0	666	0	0	0	0.000325651	0	0.00136463
34	GCTGAAGGGCACAGGTGCCGTACATGTCCCAGGC	0	667	0	0	0	0	0	0.00136463
34	GCTGAGTGTCTCTGAGTACGTGGCTTGTAGCGTG	0	668	0	0	0	0	0	0.00136463
34	GCTTTGGTACTCTTTCATTTAGTCGTTTTACTTT	0	669	0	0	0	0	0	0.00136463
34	GGATGCGCAGGTTACAGGTCTCAATTCATGCTCA	0	670	0	0	0	0	0	0.00136463
34	GGATGGGACCTGATCGACATGCGCACGTGTCCGT	0	671	0	0	6.14613e-05	4.65215e-05	0	0.00136463
34	GGCGACATCATCGTGGGCCATCTCTTATCTCCTT	0	672	0	0	0	0	0	0.00136463
34	GGCGGTCTTTCCACAAGGTTGATATTTGCGCACG	0	673	0	0	0	0	0	0.00136463
34	GGGGGCGGGTCATTGAGCAAAGGGCAGCACGGCG	0	674	0	0	0.000122923	0	0	0.00136463
34	GGTCAAGTACAGGTTTCTGTCGATGCCTGGCTGT	0	675	0	0	0	0	0	0.00136463
34	GGTCAATCTACATACGGTTTGAATTGTTTTAGTT	0	676	0	0	0	0	0	0.00136463
34	GGTTAGTACAAGTTATCGGATTTCTCACGGTACA	0	677	0	0	0	0	0	0.00136463
34	GGTTCTTGGCCTGGGGCCTATTAGTTTGCGTGTC	0	678	0	0	0	0	0	0.00136463
34	GTACAGCAAGTTCTGCTGAGGTATTGGTAGGGCA	0	679	0	0	0	0	0	0.00136463
34	GTACGGGCCGGCGCTGAGGCGGCCCGGTGCCGTA	0	680	0	0	6.14613e-05	4.65215e-05	7.25924e-05	0.00136463
34	GTAGCTACTGGTAAAGAGTCTGTACGATCGACGG	0	681	0	0	0	0	0	0.00136463
34	GTATGTTCTCTGGTTTGGGTGTGGTGGAACTCTG	0	682	0	0	0	0	0	0.00136463
36	GTATTGCAGGTTGTTGCATTTCTGTTATCGCACTTA	0	683	0	0	0	0	0	0.00136463
34	GTGATCATGCTGTATGAAGGTTGCACCTTGCCGG	0	684	0	0	6.14613e-05	4.65215e-05	7.25924e-05	0.00136463
34	GTGATTTCTTTGTTGTCAGATCTTCTCATGTTCT	0	685	0	0	0	0	0	0.00136463
35	GTGGAGTGGCGGAATTGGGGTCGGAGCCGTGAGGG	0	686	0	0	0	9.30431e-05	0	0.00136463
34	GTGGCACTCAGTTGAGGGTTGTGTGCTAGTTGTG	0	687	0	0	6.14613e-05	0.000139565	7.25924e-05	0.00136463
34	GTGTTCTACAAGCGGTTCTTGGCGTTCTGCGATG	0	688	0	0	0	0	0	0.00136463
34	GTTACTTGTTGTCAGTGGTGGGTTACTCTATGTT	0	689	0	0	0	0	0	0.00136463
34	GTTCATTGGATTTGCAGTTTTGCTTGGGTACCTT	0	690	0	0	0	0	0	0.00136463
33	GTTCCGAGATAGTTCACCCTACTCTCACTTTCT	0	691	0	0	0	0	0	0.00136463
34	GTTCCTATTCCATACGCATCGGCTCAGGTCTTGA	0	692	0	0	0	0	0	0.00136463
33	GTTGATCGTCTCTAAGTTCGATCTTCGTCCGAG	0	693	0	0	0	4.65215e-05	0	0.00136463
34	GTTGGTATCTGCGATACAGGGCGTCTCGAGGATA	0	694	0	0	0	0	0	0.00136463
34	GTTTGGTCTGCATAGTTCTTTGTGGCACTGTCGC	0	695	0	0	0	0	0	0.00136463
34	GTTTTCGTTTGTTTACCGTAAGGGTAACATGTTG	0	696	0	0	0	0	0	0.00136463
34	GTTTTTACTAAGAATTATTTCTTAGACTAGACTT	0	697	0	0	0	0	0	0.00136463
34	TAAGGATCACTTTGGACCACGATTTTGTATCTTC	0	698	0	0	0	0	0	0.00136463
34	TAATGTTAACCCGTTGACCCTCTCATTAAGGAAG	0	699	0	0	0	0	0	0.00136463
33	TAATTGCTACCAACTGTGTTACTACTTGCTGAT	0	700	0	0	0	0	0	0.00136463
34	TACAATAGAGTAGACCGGAATCTTGGGTTGCTAT	0	701	0	0	0	0	0	0.00136463
34	TACGGCAGTGTTCAATATCCTGTCCTTGAGTGTG	0	702	0	0	0	0	0	0.00136463
34	TACGTCGGATCATATGGTTATTGCCACAGGTTCC	0	703	0	0	0	0	0	0.00136463
34	TAGAACAGTTCTAGTATTCTGCATCTTCGTTCGA	0	704	0	0	0	0	0	0.00136463
34	TAGATCCGACTACCAAACTGTTGGAGTCCTCTAT	0	705	0	0	0	0	0.000145185	0.00136463
34	TAGCGTAGTATGTTCGCTGGTCGTCTTCTTGGTG	0	706	0	0	0	0	0	0.00136463
34	TAGGATGGTCGAATTAATTTCGTGGATGTGAAAT	0	707	0	0	0	0	0	0.00136463
34	TAGTGCAAATCATGTTCTTTGAGGTCTCTTTTTG	0	708	0	0	0	4.65215e-05	0	0.00136463
34	TAGTTTGTCTTTGCTATAGACTCTCAATACTGTC	0	709	0	0	0	4.65215e-05	0	0.00136463
34	TATACCATTGGTGTAGGTTATGATTAACCTGCTG	0	710	0	0	0	0	0	0.00136463
34	TATGGATTGCTTGTAAGGCTGCCACGGGATCTGA	0	711	0	0	0	0	0	0.00136463
35	TATGGGAGCTTGGTGTTGTTCGGGCGTTTCTCAAT	0	712	0	0	0	0	0	0.00136463
34	TATGGGTCGTCTACTTCATAAAACTCTTCATGGT	0	713	0	0	0	0	0	0.00136463
34	TATGGTAAGTACTACTTCTTGAAGCTTCTGTTGC	0	714	0	0.000113404	0	9.30431e-05	0	0.00136463
34	TATGTTACCACTAGTCGTTGTTTTTGGTTCTCCC	0	715	0	0	0.000122923	9.30431e-05	0	0.00136463
34	TATTACATTTCTGAGATACCACTGTGTTCAACTC	0	716	0	0	0	0	0.00029037	0.00136463
34	TATTCACATTGGATCATGGGTGCATCCCTCTTTG	0	717	0	0	0	0	0	0.00136463
34	TATTCTCGAACTCTGCCTTTGAGTTTTTGCTCTG	0	718	0	0	0	0.000139565	7.25924e-05	0.00136463
34	TCAAGGTAGCTGTGAGATATCCTGGGCGTGGCTA	0	719	0	0	0	0	0	0.00136463
34	TCACGATGTTCTATGAACGATGGTCAGGCTCTGA	0	720	0	0	0	4.65215e-05	0	0.00136463
34	TCACTTCGTTGCTCGTAACTAGTTAAGCCTCATT	0	721	0	0	0	9.30431e-05	0	0.00136463
34	TCAGGGAGATGTGCCGTTTCACCTAAGGTTAGGT	0	722	0	0	0	0	0	0.00136463
34	TCATGGAAGGAAATTCGCTTTTGGCGCGACGTTG	0	723	0	0.000113404	0	0.000186086	0	0.00136463
34	TCCAATTATTCCACGCTGATGGTGCTGCTTGTCG	0	724	0	0	6.14613e-05	4.65215e-05	0.00029037	0.00136463
34	TCCAGGCTGCCTTGTTTTATTGATTGATATTCGG	0	725	0	0	6.14613e-05	4.65215e-05	0	0.00136463
34	TCCATCACTCCGCTCTTGACCTAGTGAGCAAGCA	0	726	0	0	0	0	0	0.00136463
34	TCGCTAATGCATTTCCATTAACTTTCTCTCGGTG	0	727	0	0.000113404	0	9.30431e-05	0.000145185	0.00136463
34	TCGTTTTAATGGAGGGGTTGCGCTTAGTGAGCTC	0	728	0	0	0	0	0	0.00136463
34	TCTCCTTGTCAGGTGCGAACGTATAGTTGCTAGA	0	729	0	0	0	0	0	0.00136463
34	TCTTCCGTATCCATTTTCGTTTGTCTTGTATTTG	0	730	0	0	0	0	0.00029037	0.00136463
34	TCTTCTAGGTCTTATTTAGCATTGTCGTGTTGCA	0	731	0	0	0	4.65215e-05	0.00029037	0.00136463
34	TCTTGGTTCTCGCTTCGGTTGACTCTCTTCATTG	0	732	0	0	6.14613e-05	0	0	0.00136463
34	TCTTGTTAGCTGTGTAGAGGTTAACCTTGACTCG	0	733	0	0	0	0	0	0.00136463
33	TCTTTCGTCCAGACACATACGTTCACTGTTGTT	0	734	0	0	0	0	0.000435554	0.00136463
34	TGAGAAGACTTGGATCTGCAGGTCATCTCCTTGC	0	735	0	0	0	9.30431e-05	7.25924e-05	0.00136463
34	TGATACATACAAGTTGGTGTTAGTTTCTTGCTAT	0	736	0	0	0	0	0	0.00136463
34	TGCACTGTCTACTTGTAGACCTAAGACCTGGGCG	0	737	0	0	0	0	0	0.00136463
34	TGCAGCCTGTCCATCCTGCGGTGCTTGCTGGGGC	0	738	0	0	6.14613e-05	0	0.000145185	0.00136463
34	TGCATTTCTGTTTTGTTTAGTCACTTAAGTCTCC	0	739	0	0	0	4.65215e-05	0	0.00136463
34	TGCTCACGGAACTGCTCGCGAGCGTAGACTCTTC	0	740	0	0	0	0	0	0.00136463
34	TGCTGAGCAGTGGAATGTGTCACGGTTTTCGCTC	0	741	0	0	0	4.65215e-05	0	0.00136463
34	TGGGTGATTTGCTGCTTTGCTTGGATTCACGACT	0	742	0	0	0	0	0	0.00136463
34	TGGTGATTTGGGGCTATGTAGTCTTTCTCAGATT	0	743	0	0	0	0	0	0.00136463
34	TGGTTGACTTCAAACCGCAATCTACTTTACATTC	0	744	0	0	0	0	0	0.00136463
34	TGTAATGGAGGTTACCGGCTCAACTTGCTTTCCT	0	745	0	0	0	0	0	0.00136463
33	TGTAATTCCATTGTGAACGTCATGTTGTTTGGA	0	746	0	0	0	0	0	0.00136463
34	TGTAGCCAATGCTTTATGCTAATTGTGCGCTTAT	0	747	0	0	6.14613e-05	0	7.25924e-05	0.00136463
34	TGTCCTTCATGTGGTTTGTTATTGGTACCGTGTA	0	748	0	0	0	4.65215e-05	0	0.00136463
34	TGTCTTATCTTACACGCTGGTGGTAGTCACTGCG	0	749	0	0	0	0	0	0.00136463
34	TGTTCCACAGCTTTAAGGTATCGTTCTTAACTAA	0	750	0	0	0	0	0	0.00136463
34	TGTTTTGTTACTCGAGGTTTCTGGCCCAGTTGAG	0	751	0	0	0	0	0	0.00136463
34	TTAAGGAATCGAAGGGTCTTCTTCTGTTGCTCAG	0	752	0	0	0	0	0	0.00136463
33	TTACAAGTCCTTTTGCTTTCTCATTCCTTGATG	0	753	0	0	0	0	0	0.00136463
34	TTACCGACTTGTGAATTCGTTGCTTGGTCTCCGG	0	754	0	0	0.000368768	4.65215e-05	0	0.00136463
34	TTAGCTTAAAGCTTAAAGTGACTGGGTTGGATAG	0	755	0	0	0	0	0	0.00136463
34	TTCACAGAGATCTATGATCGTTGTCCTTTTGTCC	0	756	0	0	0	0	0	0.00136463
33	TTCACTAATACTTGTGGTTGACCGCGAACGGAG	0	757	0	0.000113404	6.14613e-05	4.65215e-05	0	0.00136463
34	TTCCTGTGGGGAGACATCTGGCTCGGACTAGCCT	0	758	0	0	0	0	0.00029037	0.00136463
34	TTCTAGCTTCGACTAAGTGGACTCTCATTCCTCG	0	759	0	0	0	0	0	0.00136463
34	TTCTAGTTGTATCATGCGCTTATGGCTGTTGGTT	0	760	0	0	0	0	0	0.00136463
34	TTCTATAGGACCCAATGCGTAGCTCGGTGCTTAA	0	761	0	0	0	0	0	0.00136463
34	TTCTGTACCTTGTTATTGACCGCTGGGGCAGCTG	0	762	0	0	0	4.65215e-05	0	0.00136463
34	TTCTTGTAACAACGAATTGACTTGGGCTTGGCTT	0	763	0	0	0	0	0	0.00136463
34	TTCTTTCTTTGCTCTGAGTGTCAACCTCTCTTGA	0	764	0	0	0	0	0	0.00136463
34	TTCTTTTCACTTCATTGTCATATGCAGACGGGTG	0	765	0	0.000340213	0	0.000139565	0	0.00136463
34	TTGAACATTACGTTTGACTAGTGAGGTGGCGAGG	0	766	0	0	0	9.30431e-05	0	0.00136463
34	TTGAGACTCGTTCTTATGTGGGTTAGGTGTTATA	0	767	0	0	0	0	0	0.00136463
34	TTGATCTTCATATCCTTGTGAGGTTCAGTGACGT	0	768	0	0	0	0	0	0.00136463
34	TTGATGTCGACGTTAATAGCTTCTCATTGGTGTT	0	769	0	0	0	0.000139565	0	0.00136463
34	TTGCAAATCCGCTTAGGATTTTATGACTGCTTAA	0	770	0	0	0	0	0	0.00136463
34	TTGCATGATGCAGTTGGTCTAAACGCGTTAGGGC	0	771	0	0	0	0	0	0.00136463
34	TTGCTGAATTTTGTTTCTCAGCCACACAGTGGTA	0	772	0	0	0	0	0	0.00136463
33	TTGGTCAACACTGAATCTTCGCTTGATGTCTTG	0	773	0	0	0	4.65215e-05	0	0.00136463
34	TTGTCGGACAAATGCGGGTTTCTCTAACGACTGG	0	774	0	0	6.14613e-05	0	0	0.00136463
34	TTGTTCGACTACTCATATCGCGTCGTTACACTCC	0	775	0	0	0.000122923	4.65215e-05	0	0.00136463
34	TTTAAATTGGTGGTCTAGGGGTCGTACGTCGCTG	0	776	0	0	0.000122923	9.30431e-05	0	0.00136463
34	TTTACGTGACGTTATTAACATGCAGGGCCTTGGT	0	777	0	0	0	0	0	0.00136463
34	TTTAGACTTTTGTGCTTGGATTCGTTGGTGCTCC	0	778	0	0	6.14613e-05	4.65215e-05	0.00029037	0.00136463
33	TTTCAAGTGTTTACTTTCTCGGCGTTGCGAGAC	0	779	0	0	0	4.65215e-05	0	0.00136463
34	TTTCATCCTACGTAATCTTCTGGTTACCACATAC	0	780	0	0	0	0	0	0.00136463
34	TTTCCCTAACGTTTCCCCTTCTTCGGATCCGCTG	0	781	0	0	0	9.30431e-05	0.000508147	0.00136463
34	TTTGGAAAGCAAAGCTCGATTCTGGTCAGTTAGC	0	782	0	0	0	4.65215e-05	0.000217777	0.00136463
34	TTTGTTGTTTTTTCGTCGCTCGGTATCTACATTC	0	783	0	0	0	4.65215e-05	0.000217777	0.00136463
34	TTTTCCGGAATTAACAATACTCTAATTACTCTTC	0	784	0	0	0	0	0	0.00136463
34	TTTTGAATAGCTAATTCTCGTAGCTTTAAGTTGG	0	785	0	0	0	0	0	0.00136463
34	AAGGACATTGTTTGATCTGGTTTTGAGTGTCTTA	0	786	0	0.00136085	0	9.30431e-05	0	0
34	CAGACCGTGCGACGGAGGACATCGCCTTGGGCTG	0	787	0	0.00136085	0	4.65215e-05	0	0
34	CATAATCTACAGTTTATACCCGTGTAGGACACAA	0	788	0	0.00136085	6.14613e-05	4.65215e-05	0	6.82315e-05
34	GCCAATGGTATCAAAGGGGTGCTTTCACGTCGTC	0	789	0	0.00136085	0	0	0	0
34	TCTAGGGTATCATTATCAGGCTTGTGTCACAACC	0	790	0	0.00136085	0	0	0	6.82315e-05
34	CCATGATGTACATGCTTCGTCAGTACACCTCTTT	0	791	0	0	0	4.65215e-05	0.00130666	0
34	TTGTACGCGTATTGTCCTTGTGTGGTTACGCGTC	0	792	0	0	0	0	0.00130666	0
34	AAAGCCTTGTCGTTTATTGATTTGTGGTCATATC	0	793	0	0	0	0	0	0.0012964
35	AACCTACTAATAATCATAGAGGGTTTTCGTGCTGG	0	794	0	0	0	0	0	0.0012964
34	AACGCGTTTGTAACACTGTTCGATCTATCGTTTT	0	795	0	0	0	4.65215e-05	0	0.0012964
34	AACTCCTGTTAGCTGGCGCTAGAAGGGTTCCATG	0	796	0	0	0	0	0	0.0012964
34	AACTCTTTTGACGCGATGCTGTGTTTGTTAGCTT	0	797	0	0	0	0	0	0.0012964
34	AACTGGCCTGGATACTCGCCGAGTTCGGTCGGGG	0	798	0	0	0	0	0	0.0012964
34	AACTTTAGGGGCCAATGCTTAAGGTTTCAAGTTT	0	799	0	0	0	0	0	0.0012964
34	AAGAATTGTATTCTTGCTTGTGTTACGGTCTAGC	0	800	0	0	0	0	0	0.0012964
34	AAGATCTTTGGGTAGGAATCCATAAGTCATGGTT	0	801	0	0	0	0	0	0.0012964
34	AAGGATCGTTGGAAAACTTACAAGGGGGCGCTTT	0	802	0	0	0	0	0	0.0012964
34	AAGGCGATCGTTCTTCTTAACGGTTCATGTCTGC	0	803	0	0	0	0	0	0.0012964
34	AAGGGCATTACGACAAATGCCTGTGTCTGCGCTG	0	804	0	0	0	0	0.000145185	0.0012964
34	AAGGTGTCATCACTTCAGTGATTATCGTTCTATA	0	805	0	0	0	0	0	0.0012964
34	AAGGTTCGCAAACGAGATTGGCTAGATGGGCAGT	0	806	0	0	6.14613e-05	0	0	0.0012964
34	AATAATAGGATGTGGGAGGGGTGCCATAGGGGCA	0	807	0	0	0	0	0	0.0012964
34	AATCATTCGGTCAGGTTAACAGTGTGCTGATTAA	0	808	0	0	0	0	0	0.0012964
34	AATCGCTTACCGTGTCTGTTCGCTTGGTCGGCGT	0	809	0	0.000793831	6.14613e-05	0.000186086	0.000217777	0.0012964
34	AATGATGTCAGCTACAGGTCCATTGTGCTCCTTC	0	810	0	0	0	4.65215e-05	0	0.0012964
34	AATTAAGGATGCAAAAGATGACTGGATGAACGGG	0	811	0	0	0	0	0	0.0012964
34	AATTCGATTATAGGTTTCTCCATTCTCGTTAGCT	0	812	0	0	0	0	0	0.0012964
34	AATTTGGATTTGTACGTTCTTTATCCATCTTGTG	0	813	0	0	0	0	0	0.0012964
34	AATTTGGTGTGCGGGCACACTGATTGTTCCACTG	0	814	0	0	0	0	0.00029037	0.0012964
34	ACAGCTCTGTTACCAGGGATTTGTGAAGGACAGT	0	815	0	0	0	0	0	0.0012964
35	ACAGTTTTGTCTCTGCTTAGAGTGCGGTCAACCAG	0	816	0	0	0	0	0	0.0012964
34	ACCAATTTGGTTTTGAAATTACGATAGAGCACTC	0	817	0	0	0	0	0	0.0012964
34	ACGAGGCTAGTGAGGTAACTAGTGCAGTCATAAC	0	818	0	0	0	0	0	0.0012964
34	ACGCCCAGGGTGTCTGATCGAATCCGAGCTACGT	0	819	0	0	0	4.65215e-05	0	0.0012964
34	ACGGGACCTTCTGGTATGTCACTGTGTTGTTCGT	0	820	0	0	6.14613e-05	4.65215e-05	0	0.0012964
34	ACGGGACTCAAGGATACTGGCTCCGCTCGTTTTT	0	821	0	0	0	9.30431e-05	0.000145185	0.0012964
34	ACGGTCCACCCTGGTTGAACGCTGACTTTTGCTG	0	822	0	0	0	4.65215e-05	0	0.0012964
34	ACGTAGTTTGCCATTTGGGTTTCTCGGACAGATT	0	823	0	0	0	0	0	0.0012964
34	ACGTCATTTTTGATAATAGTACTGCAGTGGCTGG	0	824	0	0	0	0	0	0.0012964
34	ACGTTGGTTTCTAGCTTGTCGCCCAACATAGTGC	0	825	0	0	0	0	0	0.0012964
33	ACTCCCGGGGTATCCGGATTACTTCGTAGGGTT	0	826	0	0	0	4.65215e-05	0	0.0012964
34	ACTCTATCGATGCTTTAGGTTGTACTTAATCGGG	0	827	0	0	0	0	0	0.0012964
34	ACTGGCTTGTAAAGTCTAGCTATGTACCTATCTA	0	828	0	0	0	0	0	0.0012964
34	ACTGGTCAGACCGGTGTGGAGCCTCTGCGTGTGT	0	829	0	0.000226809	0	4.65215e-05	0.000145185	0.0012964
34	ACTTAATTTGTTGGAAGGGCCGTTGGCACTCAGT	0	830	0	0	0	0	0	0.0012964
34	ACTTACCGTTCAATTGCCTTTCTAGCTAGTACGG	0	831	0	0	0	0	0	0.0012964
34	AGACTCTTGTAAATCCTGCATTTTCGTTCTTTTC	0	832	0	0	0	0.000139565	0	0.0012964
34	AGAGGGATGACATAAGGTTTATGTCATTATGTGT	0	833	0	0	0	0	0	0.0012964
34	AGATTTTGAGTCAAACGTAGTCCACGATCTTAGT	0	834	0	0	0	0	0	0.0012964
34	AGCCACTCAGGTCGCCTAGAGATGAAACTCTATG	0	835	0	0	0	0	0	0.0012964
34	AGCCGCACGTAGTTAGATGAGCATTAGCCTTAGA	0	836	0	0	0	0	0	0.0012964
34	AGCGGACGCAAGTCAGAAAGTGGATGTAACAATA	0	837	0	0	0	0	0	0.0012964
34	AGGATATGTTTCCACGACTGTGCACTCGCTGGTC	0	838	0	0	0.000245845	0	0	0.0012964
34	AGGTAGAAGTCTTAACTGATTTATTGCGTCTGTG	0	839	0	0.000113404	6.14613e-05	4.65215e-05	0	0.0012964
34	AGGTTAGACTAAGGTGTTATTACCTTTACGTGGG	0	840	0	0	0	0	0	0.0012964
34	AGGTTCCGGTGGAATTACACCGGTCTGTGCTTGT	0	841	0	0	0	0	0	0.0012964
34	AGTGATAATGGCGTAGTTGTTTCCTGATAGTGGG	0	842	0	0	0	0	0	0.0012964
34	AGTGGATCCAAAGATGCTGTGTTCGCGACTTCCT	0	843	0	0	0	0	7.25924e-05	0.0012964
34	AGTTCTAAGCATTTTAGATTATTCCCTTCCTCGT	0	844	0	0	0	0	0	0.0012964
34	AGTTCTTAAAATCGACTATTGTCTGGACTCGGAG	0	845	0	0	0	0	0	0.0012964
34	ATAAACATTCATAGGCCTCTTCACAGGGCGTAGA	0	846	0	0	0	0	0	0.0012964
34	ATAAACTCACATGTTTGGTTCTATCCAAGCGTGG	0	847	0	0.000113404	0	4.65215e-05	7.25924e-05	0.0012964
34	ATAACGGCAATGAATACTAACATCGAACGTTGTA	0	848	0	0	0	0	0	0.0012964
34	ATAAGTCTGGTTTCTGATGCAGAATCAGTCAGTT	0	849	0	0	0	0	0	0.0012964
32	ATAGAATGAGTCATAAAAGATCTATCCGTTCT	0	850	0	0	0	0	0	0.0012964
34	ATAGATGGGCTCGATAGTAATCTGCTTGCTTTGG	0	851	0	0	0	0	0	0.0012964
34	ATCAAACTCGTTGCTTGTTTCATCGATGTTCAGG	0	852	0	0	6.14613e-05	4.65215e-05	0	0.0012964
34	ATCACTTAAGCCGTACGACAGCGTGCGCGGGTGT	0	853	0	0	0	0	0	0.0012964
34	ATCGGTTTATCTTTCTATTGTGTAGTCATATGTA	0	854	0	0	0	0	0	0.0012964
34	ATCGTCACCCGTATGGTACAGCTCGTTAGTCCTC	0	855	0	0	0	0	0	0.0012964
32	ATCTACTTATTTTCGTTGGATTTCTCTTACGC	0	856	0	0	0	0	0	0.0012964
34	ATCTTTAGTGTTCGGCGAGTCCCTGGTGGGTCGT	0	857	0	0	0	4.65215e-05	0.000145185	0.0012964
34	ATCTTTTGAGAAAGATTGTCTCGTTTGGGCTCTA	0	858	0	0	0	0	0	0.0012964
34	ATGCACAATCAATTGTTTGTGGAGTTTAGCTGTC	0	859	0	0	0.000122923	4.65215e-05	0	0.0012964
34	ATGCCTAGCTAATCCTTTTCCTGGACGGTCGACA	0	860	0	0	0	4.65215e-05	0.000145185	0.0012964
34	ATGCGAAGTTTTATTTTCAGTTGTTTGGTGACTT	0	861	0	0	0	0	0	0.0012964
34	ATGCGCTTGACGCGCAGGTGCAATCGCGAGGGTG	0	862	0	0	0.000122923	0	0	0.0012964
34	ATGGCGTTCCTACTGATGGTTCCTGGGGAGGCAC	0	863	0	0	0	0	0	0.0012964
34	ATGGGTTAATGGTTCTTTCCAATTCCATCTTATC	0	864	0	0	0	0	0	0.0012964
34	ATGTAGTGATAACATTCAGGATTCTCAATATGAA	0	865	0	0	0	0	0	0.0012964
34	ATGTTGTCCCTGCGGAATAGTTTACCCTTGTGTC	0	866	0	0	0	0	0	0.0012964
34	ATTACAGACTATTCGTTTCGGCTTGCTTAGCTAT	0	867	0	0	0	0	0	0.0012964
34	ATTCACGCGATAATATGCTTGACGTAACTGTCGT	0	868	0	0	0	0	0	0.0012964
34	ATTCTATAATTGATTTAGTTGTCAGTAAACGCAG	0	869	0	0	0	0	0	0.0012964
34	ATTGGTTTTCTTTCTGAATTCGCTTGGTCGGATG	0	870	0	0	0	0	0	0.0012964
34	ATTGGTTTTGGTTTGCACTGGATGATCAGCTACG	0	871	0	0	0	9.30431e-05	0	0.0012964
34	ATTGTGCGCAAACCGAGGGTCTAAGCATTAAGTC	0	872	0	0	0	0	0	0.0012964
34	ATTTACTTTGCCTTTGTCGACAGTCCTTGCTGCC	0	873	0	0	0	0	0.000217777	0.0012964
34	ATTTAGGGTAATTGCTAACTTGGGTGCCAAGCTA	0	874	0	0	0	0	0	0.0012964
34	ATTTAGGTGAATTCATGTAGCCTACATCAAAGCA	0	875	0	0	0	0	0	0.0012964
34	ATTTCTTTTGATTTTGAACCTGGACGATCGTTTT	0	876	0	0	0	0	0	0.0012964
34	ATTTTACTCTCCGTACTTAGAATTGGTTCATTCT	0	877	0	0	0	0	0	0.0012964
34	ATTTTTGTTTGTTCTATGATCTCTTGGATGCAGG	0	878	0	0	6.14613e-05	9.30431e-05	0	0.0012964
34	ATTTTTTGACCATACTCCTCACATGGTTCATCTG	0	879	0	0	0	0	0	0.0012964
34	CAAATGTTTTGGGTCATGTCCTGAATAGTTTATG	0	880	0	0	0	0	0	0.0012964
34	CACAAATGGGGCTCGGGCATTCTTTCTCGTTCTG	0	881	0	0	0	0	0	0.0012964
33	CACAAGGCCCTTATCATCCCGGTGGCATTGACG	0	882	0	0	0.000122923	0	0	0.0012964
34	CACACTGGGGGCTGATTCTCTGCTGGGAATGAGG	0	883	0	0	0	0	0	0.0012964
34	CACTGTATCTTCATGCTCTGTGTCGGTACTACGT	0	884	0	0	0	0	0	0.0012964
34	CACTGTTCATGTTGTTATATCGGAGTTCTGACGA	0	885	0	0	0	0	0	0.0012964
34	CACTTTTTCGTTAGAGTATTTTCAGTTGTTGCTT	0	886	0	0	0	0	0	0.0012964
34	CAGAGATACGTACCTGTAAAGGTTCTCTGGTGGA	0	887	0	0	0	0	0	0.0012964
34	CAGATTCGTGTACGAGTGGAGTTGTCTTGGCTTG	0	888	0	0	0	0	0	0.0012964
34	CAGTAGGCGTATTCAGTATTATGGCTTCGGCATA	0	889	0	0	0	0	0	0.0012964
34	CAGTCTTATTAGAGCATAGAGCCTAGGTATGAAA	0	890	0	0	0	0	0	0.0012964
34	CAGTGTCTCTTCATATCTTTAGGGTGTCTTGGAT	0	891	0	0	0	9.30431e-05	0	0.0012964
35	CATAGTGATTGGGTGCATCTGCGCTGCTTGGGTGG	0	892	0	0	0	0	0.000362962	0.0012964
34	CATCTGCGCATGTCATTGTCTTCCGTTTGTGACG	0	893	0	0	0	0	0	0.0012964
34	CATGGTACGCGTTATCACGCATAGGAACGTGTGA	0	894	0	0	0	4.65215e-05	0	0.0012964
34	CATTCGATGGATCTTCACGATTGAGGGTCGGCTG	0	895	0	0	0.000122923	0.000279129	0	0.0012964
34	CATTGGTCACCCTGTGCCTCGTTTATTTTTCATT	0	896	0	0	0	0	0	0.0012964
34	CATTTAGGTATCACTCAATGCGATTGGCGGTGCA	0	897	0	0	0	0	0	0.0012964
34	CATTTGACGCCTTTTAGCATAAAGCTCACGCTTC	0	898	0	0	0	4.65215e-05	0	0.0012964
33	CATTTTATAGTTAGCATTCACGCGCTGTTCATT	0	899	0	0	0	0	0	0.0012964
34	CCACTGAGTGGATAGCCTTTGTTGGTTCTATCAT	0	900	0	0	0	0	0	0.0012964
34	CCAGATCTCAGGTTACATCATGTGGATTGCTTAG	0	901	0	0	0	0	0	0.0012964
34	CCATAGGGATAGTCTCTTCCTGTTTCTTGTGAGC	0	902	0	0.000226809	0	0	7.25924e-05	0.0012964
34	CCCAATACTCGTGACGATACTCGTTTAGAGATGC	0	903	0	0	0	0	0	0.0012964
34	CCGAGAGGCATGCGTGTTTGGCCCATTCTGCTCG	0	904	0	0	0	0	0	0.0012964
34	CCGAGGATCGCGCTTGATGGATATATTCGAGAGT	0	905	0	0	0	0	0	0.0012964
34	CCGGTTACTTATGTAAATTGATGAATTTATGTAA	0	906	0	0	0	0	0	0.0012964
34	CCTACTTGCAATAGTGACTATGGAGCCCGGCTGG	0	907	0	0	0	4.65215e-05	0	0.0012964
34	CCTGTTCTTATGACCTTTCCAGATCGATGACTTT	0	908	0	0	0	4.65215e-05	0	0.0012964
34	CCTTGTTTGTGGTTGTCACGTTGAAACGCGGCTG	0	909	0	0	0	0	0	0.0012964
34	CCTTTAGGACTTGTGCGATCGTGCCTATTCGTTC	0	910	0	0	0	0	0	0.0012964
34	CGACGCGTGCCTTGCCTCGGTTGCTTGGCGCATT	0	911	0	0	0	0.000325651	0.000217777	0.0012964
34	CGACGTAGAGCCTTACCTCGGGTACTTCACGCGT	0	912	0	0	0	0	0	0.0012964
34	CGATAATAGAGTTAACATACGGATTCCGCTTTTA	0	913	0	0	0	0	0	0.0012964
34	CGATAGTACTTTATGTTCATCCACTGGGTTTAGA	0	914	0	0	0	0	0	0.0012964
34	CGATCATCTGCGATATCCTGTGTTACCTTTTGCT	0	915	0	0	0	0	0	0.0012964
34	CGATGATTGTTTGTCTTTTCATTTTTGTATTTTT	0	916	0	0	0	0	0	0.0012964
34	CGATTGTCGCTATATTATGCTCAGTCACTTCGCC	0	917	0	0	0	0	0	0.0012964
34	CGCATGTACTCTTCATTCAGTGGTTTCGGCGCTT	0	918	0	0	0	0.000232608	0	0.0012964
34	CGCTGGACTCTTCGCATGCGTATTGTCGGTCTAC	0	919	0	0	0	0	0	0.0012964
34	CGGGCGCAGAGGATCCCTTTTGTCTCGATCACTC	0	920	0	0	0	0	0	0.0012964
34	CGGTTCAGTTTCCTTTATTCTTTGTTGCTGTCTT	0	921	0	0	0	9.30431e-05	0.000362962	0.0012964
34	CGTAAGGGACACATCACACATTCAGACGCCTGGG	0	922	0	0	0	0	0	0.0012964
34	CGTACGGATATTGTTAAATACTTTAAAAATGTTA	0	923	0	0	0	0	0	0.0012964
34	CGTACTCAAGCCTTGTTCAGTCCTTTCGTCGGTG	0	924	0	0	0	0.000232608	0.000145185	0.0012964
34	CGTATTAGTTTGGTACTAGTGTCATTAGCTGGTC	0	925	0	0	0	0	0	0.0012964
34	CGTTTTGTATCTTCTTTTCGACAAGCTGTGCTTA	0	926	0	0	0	0.000139565	7.25924e-05	0.0012964
34	CTAACCTTTCTGAAGCTTCTCAGTTGGCGCGCCG	0	927	0	0	0	0	0	0.0012964
34	CTACGAGGGTTATGTCTTCCACTTAGCCTTTGCT	0	928	0	0	0	0	0	0.0012964
34	CTAGCCTCAACTGTGCCGAGGGCTGGGAGTCGGT	0	929	0	0	0	0	0	0.0012964
33	CTAGTCTGTGCGTCAGACTTTGATCGGTGCCTT	0	930	0	0	0	0	0	0.0012964
34	CTATCGGCTAACTTACACTTTTTCTTTGGTGTTC	0	931	0	0	0	4.65215e-05	0	0.0012964
34	CTATGAAAGGTAAGCCACGTGTAAGCTTGTATGC	0	932	0	0	0	0	0	0.0012964
34	CTATGTTAGCTCGTTTGCTATTCCTAATGGTCTT	0	933	0	0	0	0	0	0.0012964
34	CTATGTTCGTGAGAGATAGTTTATTCCTGCCTTC	0	934	0	0.000113404	0	0	0	0.0012964
34	CTATTTTCGTTCGCAGGGGTACGTGTACGCTCAT	0	935	0	0	6.14613e-05	0	0	0.0012964
34	CTCCACTTCGTTGAGAACCGACTTTGCTCATTGT	0	936	0	0	0	4.65215e-05	0	0.0012964
34	CTCCGACATGTGGTTTGGGTTTTTGCCTGTGTTT	0	937	0	0	0	0	0	0.0012964
34	CTCGCAGCTGATTGTTAGTCTCAATAGTGTCCTT	0	938	0	0	0	4.65215e-05	0	0.0012964
34	CTCGCGTTATACCTGACGATTAGATTTCAGTTAT	0	939	0	0	6.14613e-05	4.65215e-05	0	0.0012964
34	CTCGGTTCTGCTTTGCGTTGTGTATCCTGTGTGG	0	940	0	0	6.14613e-05	4.65215e-05	7.25924e-05	0.0012964
34	CTCTCTAGTGCAGGGTAGTACCCATCTTCGGCTG	0	941	0	0	0	0	0	0.0012964
34	CTCTCTGTACGGTCACGGGTTCCTGCGGTGCCCC	0	942	0	0	0	4.65215e-05	0	0.0012964
34	CTCTGGTGTGTCGAGGTGATCCTGCTAGACACGT	0	943	0	0	0	0	0	0.0012964
34	CTGATAACTATTCGTTATGGTGGGACTGTCTATT	0	944	0	0	0	0	0	0.0012964
34	CTGATTTTCGGTTATCTTCTTTGTAGTCTGCTGC	0	945	0	0	0	9.30431e-05	7.25924e-05	0.0012964
34	CTGGACACTGCTACGTTCATCGTTGTGGAGAGGT	0	946	0	0	0	0	0	0.0012964
34	CTGTACAGGAACTTGTCCAACCGAGTCTGCTAAG	0	947	0	0	0	0	0	0.0012964
34	CTGTCTGGCGGATGTTCTACGCGTTTTTTTGATA	0	948	0	0	0	0	0	0.0012964
34	CTTACCACTGTAAAGCCTGGCCTCTCGCTTGTTA	0	949	0	0	0	0	0	0.0012964
34	CTTAGTTGTTCAGCATTTGTGGTTAGCATATGTT	0	950	0	0	6.14613e-05	0	0	0.0012964
34	CTTAGTTTACTTGTGCTCCTACAACTTCTTTATA	0	951	0	0	0	0	0	0.0012964
34	CTTCGTTTGAATTATTCATGTTTAAGGGCTACTT	0	952	0	0	0	0	0	0.0012964
34	CTTCTCTATTATCGCAGTGGCCTGGTGCCATATG	0	953	0	0	0	9.30431e-05	0	0.0012964
34	CTTCTTCGCTGCCTTGCCGTTGGCTGGTTGTTAG	0	954	0	0	0	0	0	0.0012964
34	CTTCTTCTTGTTGTCTAGGTTTCCGCTAGGCGTG	0	955	0	0	0	9.30431e-05	0.000145185	0.0012964
34	CTTGTCATGATATGGATTAGGCTGTTGAACCCTA	0	956	0	0	6.14613e-05	0	0	0.0012964
34	CTTTAATAAACATCCCTGAGCGGGGCTGGGGTAT	0	957	0	0	0	0	0	0.0012964
34	CTTTAGTTCGTGATTTATTCCCTTTAGCTTCCTC	0	958	0	0	0	0	0	0.0012964
33	CTTTCGTTTGGTCAGTAGATTGACTCCGGATAG	0	959	0	0	0	0	0	0.0012964
34	CTTTTTGATAATCTTTGACTTTCATAAGAGTTTG	0	960	0	0	0	0	0	0.0012964
34	GAACATTGTTTTGTTAACCTCCATGTATAAGTTG	0	961	0	0	0	0	0	0.0012964
34	GAACTTGAACAGCGTTGGTTGAAGATTTGGAGGG	0	962	0	0	0	4.65215e-05	0	0.0012964
34	GAAGAGAGGGTTACTTCAGATCTATTTGAGCCGA	0	963	0	0	0	0	0	0.0012964
34	GAAGGGGGTGTGCTTTGTGAATGGAGAAGGCGTG	0	964	0	0	0	0	0	0.0012964
34	GAAGTTTTGACAGTAGCAGCAGTTTCAGGTTTGG	0	965	0	0	0	0	0	0.0012964
34	GACAATTTCCATTTTGTCTTAGTCATTTCGCTGT	0	966	0	0	0	4.65215e-05	0	0.0012964
34	GACAGAGTATACGATTCAGAGGCAGACTAGGGTA	0	967	0	0	0	0	0	0.0012964
34	GACTTCCAGCTGTGCTTGTCTCGCTTGCCTTTTT	0	968	0	0	0	9.30431e-05	0	0.0012964
34	GAGGGTAGGGCCGTCCCAACCTATTGTTCGGCTG	0	969	0	0	6.14613e-05	0	0	0.0012964
34	GAGTATCTCGATCTTATTTTGTTTTCAATTCCTG	0	970	0	0	0	0	0	0.0012964
34	GAGTCTTGACCTTGATGTTCGGACTCAGTTTGTG	0	971	0	0	0	0	0	0.0012964
34	GAGTTTTGTCTTCTACTACCGAGCGCATTTCGTA	0	972	0	0	0	0	0	0.0012964
34	GATCGGGTACTAGATCAAAGTCAGGGCGTCAACG	0	973	0	0	0	0	0	0.0012964
33	GATGTATATACTCGCACATTAGACTACTACCAG	0	974	0	0	0	0	0	0.0012964
34	GATGTTAGTCCGAGTTGATTGTCAGGGGTGCCTG	0	975	0	0	0	0	0	0.0012964
34	GATTAGAGTCTGATGCAATGGCTCATGACGCTGC	0	976	0	0	0.000122923	4.65215e-05	0.000145185	0.0012964
34	GATTCAAGTTTGGACATGCGCGGAGCGACGCTTT	0	977	0	0	0	0	0	0.0012964
34	GATTTCTCATTCATTCGTCTCATTGGGCTTCTTG	0	978	0	0	0	4.65215e-05	7.25924e-05	0.0012964
34	GCAACTTGGATTATTGGCCACAGCTGTAACTCCC	0	979	0	0	0	0	0	0.0012964
34	GCATTTAATGGTAGTGGCCATGGTGATTTGGTTT	0	980	0	0	0	0	0	0.0012964
34	GCATTTAGAGTGATGACATTATGCCCTTTAAATA	0	981	0	0	0	0	0	0.0012964
34	GCCACCACATAAATCCATGAGTCGCTGCTTACAT	0	982	0	0	0	0	0	0.0012964
34	GCCCACTTATCCCTGGCGCTGGTGCCGTCATCAC	0	983	0	0	0	9.30431e-05	7.25924e-05	0.0012964
34	GCGAAAACTGTCGTTGTCTCGATTTGTGGCTCGG	0	984	0	0	0	0	0	0.0012964
34	GCGAATTGGATTTGCTAGCGGTGGTTGGAGCGCA	0	985	0	0	0	0	0	0.0012964
34	GCGATTATAGGTTATGCTCGCGCCACTTACCTGT	0	986	0	0	0	0	0.000145185	0.0012964
34	GCGCTATACTTCAGTAAACTGTTCCTGGTACATG	0	987	0	0	0	0	0	0.0012964
34	GCGGCGGTTATCTATTTACCTTCATCAGTTTGTA	0	988	0	0	0	0	0	0.0012964
34	GCGGGTTTCTTGGTATAGTTGATTTCAGCGCATC	0	989	0	0	0	0	0	0.0012964
34	GCTAGTGGCCATTACGTAACTGCGCAGCGTTGGC	0	990	0	0	0	9.30431e-05	0	0.0012964
34	GCTCGTGACAGATCGGTCCGCTCGTCCCGTACTT	0	991	0	0	0	0	0	0.0012964
34	GCTGAGTCCATATCACAGGATTCTTTCTTCAATA	0	992	0	0	0	0	0	0.0012964
34	GCTGAGTCTATGGCACAGTTCTTTGAATTCTGGA	0	993	0	0	0	9.30431e-05	0	0.0012964
34	GCTTACCCCTAGGCATTCGATTTTTTCGGGTGGT	0	994	0	0	0	4.65215e-05	0.000217777	0.0012964
34	GGAAAAGGAGTTTGGGCTGGGTTCAGTGTGCTGT	0	995	0	0	6.14613e-05	0	7.25924e-05	0.0012964
34	GGAAAGTCTGAGCTGTCTAGCATAGGTTGTTACG	0	996	0	0	6.14613e-05	0	0	0.0012964
34	GGAAGGCTGGTTGTTCGTGGTTTTGTGTTCCGGT	0	997	0	0	0	0	0	0.0012964
34	GGAGGTTTAGGGCAGTCACTAGGTTTTATCGTTG	0	998	0	0	6.14613e-05	0	0	0.0012964
34	GGAGTTTAGTTCTTTCTTAATTGTGCTGGTTTTA	0	999	0	0.000113404	0	0	0	0.0012964
34	GGATTGGACCAGGGGTCTTAGGTTGAGGACGTTT	0	1000	0	0	0	0	7.25924e-05	0.0012964
33	GGCACGACTCTCATGTGCCATCGAAGACATAGT	0	1001	0	0	0	0	0	0.0012964
34	GGCCGTTGTTTGGTGTAGTAGTTGCGACTGCTGG	0	1002	0	0	6.14613e-05	0.000139565	0	0.0012964
34	GGCTAAATGTTAGTTGGTGATACTAACCTTGATG	0	1003	0	0	0	0	0	0.0012964
34	GGGAGGGCTTCGGGCAACCAGCCCGAGGCCACAG	0	1004	0	0	0	0	0	0.0012964
34	GGGTTAATATTCCCCGAACTGGACCTTGGGAAGA	0	1005	0	0	0	0	0	0.0012964
34	GGGTTTACATAACCCTACTGATGCCTTCGTGACA	0	1006	0	0	0	0	0	0.0012964
34	GGTGAGCAGAGAGAGGAAAGTATGGGGCGGAGAC	0	1007	0	0	0	0	0	0.0012964
34	GGTGGATAACAGGCTGGGTATTGGATGGTCAAAG	0	1008	0	0	0	0	0	0.0012964
34	GGTGGGTACACCCGCCTTTGGGTGAGTGGGGTTG	0	1009	0	0	0	0	0	0.0012964
34	GGTGTTAAACAAACACTCTTTCCTGGAACTCACA	0	1010	0	0	0	0	0	0.0012964
34	GGTGTTAACACTACATTTTAATTTTCTAGTTCAC	0	1011	0	0	0	0	0	0.0012964
33	GGTTAGTGTTATCCCCTATTTGGCTGCTCTTTA	0	1012	0	0	6.14613e-05	0	0	0.0012964
34	GGTTGCCTAAGTTGTCGCTATGTCGTGAGCAAGA	0	1013	0	0	0	0	0	0.0012964
34	GTACACTCCTCTCTTTTTGTAGCTTGTTTGCCGT	0	1014	0	0	0	0	0.000217777	0.0012964
34	GTACCATTATCGTTTCGCTGTCAATGGCTGCTGG	0	1015	0	0	0	9.30431e-05	0	0.0012964
34	GTACGAGTTTATCTGCACTTCTTTTCTCCTTTTC	0	1016	0	0	0	0	0	0.0012964
34	GTACGTGTCTTCATCCTTTAGCTTCAATTAATAC	0	1017	0	0	0	0	0	0.0012964
34	GTACTCTGTGCGTTGTTGGGTATACCAGTCTAGG	0	1018	0	0	0	0	0	0.0012964
34	GTAGCAGTTGGTCATTGCCGTTGGGTCTGGCTAC	0	1019	0	0	0	4.65215e-05	0	0.0012964
34	GTATCAAATCCTGTTAACTTGGAGCTGCGTTATT	0	1020	0	0.000226809	0	0	0.000145185	0.0012964
34	GTATTCGCATTCGTTGTCACGATGCCTGCGCTGT	0	1021	0	0	0	0.000279129	0.00029037	0.0012964
34	GTCCCATGAGGTCTCAAGTTTCTTCCACCTTTAA	0	1022	0	0	0	0	0	0.0012964
33	GTCTCAAGGTTGTTTTGGGCAAGCGTAGAATCT	0	1023	0	0	0	0	0	0.0012964
33	GTCTGAAAGGCATATTGTCAGGGTTCGGTCGTG	0	1024	0	0	6.14613e-05	0	0	0.0012964
34	GTGAAGCTTCCTTTTCCGGGGTCTTGCGCGATGC	0	1025	0	0	6.14613e-05	0	0	0.0012964
34	GTGAATTAATTCAGTGCAGGAATCTACAACTCGA	0	1026	0	0.000226809	0	4.65215e-05	0	0.0012964
34	GTGATCGTTTTAATTCTGTGATTTCTTTCCTGTC	0	1027	0	0	0	4.65215e-05	7.25924e-05	0.0012964
34	GTGCCTAAGTCACTCTGTCGCGCTAGTCGTCCTG	0	1028	0	0.000340213	6.14613e-05	0.000186086	0	0.0012964
34	GTGCTCTTTAAAATCGGCCCCCCGGCGGCTCTGA	0	1029	0	0	0	0	0	0.0012964
34	GTGCTTGGTGTTTAACTTTTAACTGATGTGGTCT	0	1030	0	0	0	9.30431e-05	0	0.0012964
34	GTGGATCCGATTCGCTCGAATCTGCCCGTAGTCG	0	1031	0	0	0	4.65215e-05	0	0.0012964
34	GTGGTATTGATAGTAGGATTGACCGGTCTATTAT	0	1032	0	0	0	0	0	0.0012964
34	GTGTTCGGTTTCGTTTTTAGAATTTTTCTGTGGG	0	1033	0	0	0	0	0	0.0012964
34	GTTCTGTTAGTCCGATGGAGGTGGTTCTGTGTTG	0	1034	0	0	0	0	0	0.0012964
34	GTTGCATCTCTTTACGCTATTTATGGATGACATT	0	1035	0	0	0	0	0	0.0012964
34	GTTTCTTGACATCGTCGACCACTCTCTAGTTTGG	0	1036	0	0	0	4.65215e-05	0	0.0012964
34	GTTTGGTACATCAAGTCTTATGTGCGTCTGTGGC	0	1037	0	0	0	0	7.25924e-05	0.0012964
34	GTTTTTGGATTATCCCGTCAACAGTGTGGTGTTA	0	1038	0	0	0	0	0	0.0012964
34	TAAAGTTCTTTTGTGGAAGGTCGCGCACGCCTGG	0	1039	0	0	0	4.65215e-05	7.25924e-05	0.0012964
34	TAACGCTGGACGCTTCCTTGCATGCAGGGGCTGG	0	1040	0	0	0	0	0	0.0012964
34	TAAGTAATGCAGTTGCCAGTTGTCTGGTGCTGGT	0	1041	0	0	0	0	0	0.0012964
34	TAATCAATTTCATCTCGTGTATGGCTTATCTGTA	0	1042	0	0	0	0	0.00029037	0.0012964
34	TAATTCGACTGGTACGCTAGAATTTGAGTTGTGT	0	1043	0	0	0	0	0	0.0012964
34	TACACCTTCCACGTCTTTAGCTGTTGGTTAAAGT	0	1044	0	0	6.14613e-05	0	0	0.0012964
34	TACGGTGTCCGTAGGTTTGGCTGGTGGGTGCTCT	0	1045	0	0	0	9.30431e-05	0	0.0012964
34	TACGTTGTTTTGATCATTTTTTCAGCATGGAGAT	0	1046	0	0.000226809	0	0	7.25924e-05	0.0012964
34	TACTTGTCAGACAGGGGCATCGCATTGGTGTTTT	0	1047	0	0	0	4.65215e-05	7.25924e-05	0.0012964
34	TACTTTTTAGTCTGTCACTTGCCGGACAGTACAT	0	1048	0	0	0	0	0	0.0012964
34	TAGAGAGATGTATCAACGATTGGACGACTCGTTT	0	1049	0	0	0	0	0	0.0012964
34	TAGCCATAGTTGATATATGGCCCTTGCTTGCTGG	0	1050	0	0	6.14613e-05	0	0	0.0012964
35	TAGCTCTTGGATATTTCAAAAGCTTGATGTCCGCT	0	1051	0	0	0	0	0	0.0012964
34	TAGGAATTGGCCTAAACTTTTGTCCACTGTGTAG	0	1052	0	0	0	0	0	0.0012964
34	TAGGCCGGTACACTTCCATGATGGTGCTACTGCT	0	1053	0	0	0	0	0	0.0012964
34	TAGGTCGTGAGCTTTGCTAGTCGATGCTCCCTCG	0	1054	0	0	0	0	0	0.0012964
34	TAGTCCGCGTATGCTCAGTTTGGGTCTTCGGGTG	0	1055	0	0	0	0	0	0.0012964
34	TAGTGACTAATTCTCTATCAGCTAACGTATCATT	0	1056	0	0	0	0	0	0.0012964
34	TAGTGCAAAGTATTCTTACCCCAATTTGTGTACT	0	1057	0	0	0	0	0	0.0012964
34	TAGTTATTAGCTTATTTGCGCTTTCTGGTATTGT	0	1058	0	0	0	0	0	0.0012964
34	TATATCGTTGCTATGATGGGTATAACAGGTTTGC	0	1059	0	0	0	0	0	0.0012964
34	TATATCTGTACGCTGGACTTTCACCCAGTTTCAG	0	1060	0	0	0	0	0	0.0012964
34	TATATTCTTAACCAGTGCTGACGGAGCAGCTAGG	0	1061	0	0	0	0	0	0.0012964
34	TATCGGTACCGCTAGAATGTCATTGCTATCGTAG	0	1062	0	0	6.14613e-05	0	0	0.0012964
34	TATCTCGCTATTAGTCACAATACTTTGACAACTA	0	1063	0	0	0	0	0	0.0012964
34	TATGGATGAGACTCCGGTCTTCGGTGGGTGTTTG	0	1064	0	0	0	4.65215e-05	0	0.0012964
34	TATGGTATTCGGTTCTATTAATTGCTCTGCAGTT	0	1065	0	0	0	0	0	0.0012964
34	TATGTCTGTAATTGCACTTCAGGATGGTGGGTTA	0	1066	0	0	0	0.000139565	0	0.0012964
34	TATTACATCTGTAGTTCTTAGTTGTAGCGGTGCA	0	1067	0	0	0	0	7.25924e-05	0.0012964
34	TATTATACTTGAAGGGTGATTCTGTTGTTGGTTT	0	1068	0	0	0	0	0	0.0012964
34	TATTCTCACATTTTGCGTCTCTTAATTTATGATT	0	1069	0	0	0	0	0	0.0012964
35	TATTGGACTTTGCTATTATTGCGAAGGACCGCTGG	0	1070	0	0.000113404	6.14613e-05	0	0.000145185	0.0012964
34	TATTTACTTGACTTTTCATTTTGTTGGTCGCTTA	0	1071	0	0	0	0	0	0.0012964
34	TATTTTCTTCTGTTGACAACTTTTAATTGTTGTA	0	1072	0	0	0	0	0	0.0012964
34	TCAAGGATTCTCAATGGGGTATAGCGGTACAGTC	0	1073	0	0	0	0	0	0.0012964
34	TCACGAAGGTTACGTTTGCTCGCAGATTATATAG	0	1074	0	0	0	0	0	0.0012964
34	TCATACCTGTGAGTTCGATTCAGCTGCAGATGTT	0	1075	0	0	0	9.30431e-05	0	0.0012964
34	TCATATCATGTTCGTATTCGTAGGTTGAATTAGT	0	1076	0	0	0	0	0	0.0012964
34	TCCATATGATTTCATATGGGCGGTTTGGGCTATA	0	1077	0	0	0.000122923	9.30431e-05	0	0.0012964
34	TCCATGTTCACTCTCCTAGCAACCTGCTCATTTC	0	1078	0	0	6.14613e-05	4.65215e-05	0	0.0012964
34	TCCATTTTTCTTAGATAGAATACGATCTGATTCT	0	1079	0	0	0	0	0	0.0012964
35	TCCGAGTCTAGGACTTAATTGTTCGGCTCTTTATT	0	1080	0	0.000113404	0	0	0	0.0012964
34	TCCGATTTCGGAGACTTCGCGTCATCAGTGATAG	0	1081	0	0	0	0	0	0.0012964
34	TCCTTGTTGGTTTTCTTCCTTTTTATGGGTCCTA	0	1082	0	0	0.000184384	0.000325651	0.000435554	0.0012964
34	TCGATTCTTCGCTTAGACGCGCTCCGCACCGGCC	0	1083	0	0	0	0	0.00029037	0.0012964
34	TCGCATTCGTCTTAATCAGGTCCCTACGGTGTGC	0	1084	0	0	6.14613e-05	0	0	0.0012964
34	TCGCTTTGACCATCGAGTCAGGACTCGGTGTGGT	0	1085	0	0.000226809	0	4.65215e-05	0.000145185	0.0012964
34	TCGGCTGTGATCGGGCTATCTGGTACTGGTTCTC	0	1086	0	0	0	0	0	0.0012964
34	TCGTGGGATAATTTCTGGGTCCTCGTGCGCGCTC	0	1087	0	0	0	0	0	0.0012964
34	TCGTGTGATCGTTAGCTCTGTGCATGTCTGACAA	0	1088	0	0	0	0	0	0.0012964
34	TCTAGAGCGTGTACGCTACTCTCTCTCTCGTATT	0	1089	0	0	0.000122923	4.65215e-05	0	0.0012964
34	TCTATCCGAGCAGGACGTCTACGTCGTATACTGT	0	1090	0	0	0	0	0	0.0012964
34	TCTCTGCGGGACACTCTGTCTCCTATGCGCATAT	0	1091	0	0	0	0	0	0.0012964
34	TCTCTTAACTTCGTAATGAGATGCGCGATGTCTT	0	1092	0	0	0	0	0	0.0012964
34	TCTGCGGTTATATGTGCGTCGCTTATCATTGCAA	0	1093	0	0	0	0	0	0.0012964
34	TCTGGATTAACCTCCTCTCTGTCTGGGCAGCCCG	0	1094	0	0	6.14613e-05	0.000139565	0	0.0012964
34	TCTGGCAGCATCCAGTGGATGACTCTTTTTCTGT	0	1095	0	0	0	0	0	0.0012964
34	TCTGGGTCTTGGCTACGAAACGTGTGTTTTTCTG	0	1096	0	0	6.14613e-05	9.30431e-05	0	0.0012964
34	TCTGTGACTCCGGGACTGGAGAGCCGTCGGGGTG	0	1097	0	0	0	4.65215e-05	0	0.0012964
34	TCTTAACCCGATCTGAGTTCCAATCCTGGGTGAA	0	1098	0	0	0	0	0	0.0012964
34	TCTTCTACGCGACCCGGTTGTCAGTACTTCTGTT	0	1099	0	0	0	4.65215e-05	0	0.0012964
34	TCTTCTTTTTGCTATAGTTTCGTTATCTCTCGTA	0	1100	0	0.000113404	0	0	0.000217777	0.0012964
34	TCTTTGCTCTAGGCAGATGGTGTCAGCATAGTGA	0	1101	0	0	0	0	0	0.0012964
34	TCTTTGGGAGCTGGACACGCTGTGGACTTGCCGG	0	1102	0	0	6.14613e-05	9.30431e-05	0	0.0012964
35	TCTTTTGCTTGCCTATGTTCTTACTGCTCGACATA	0	1103	0	0	6.14613e-05	0	0.000217777	0.0012964
34	TGACTCATTGGGTTTACTGGTTCCACAGCGCGTT	0	1104	0	0	0	9.30431e-05	0	0.0012964
34	TGAGCAAGTCTAAGATTTGTGCGTATACTTTTGT	0	1105	0	0	0	0	0	0.0012964
34	TGAGTCTTGTACCCTGTCGAGACTCGTGTCTGGT	0	1106	0	0.000340213	0	4.65215e-05	0	0.0012964
34	TGAGTTATGTTTTTTTTGTTACTACTTCTTCGGT	0	1107	0	0	0	0	0	0.0012964
34	TGCACGGATGCAGAGTCCCAGCTACGTACGGGTA	0	1108	0	0	0	0	0	0.0012964
34	TGCCTGATTTGTTAGCTTTGTTTCCGTCATTTGG	0	1109	0	0	0	9.30431e-05	7.25924e-05	0.0012964
34	TGCGGAGTAAGTCCTACGTTTCAGATGCATAACT	0	1110	0	0	0	0	0	0.0012964
34	TGCGTTTCCGCTCTCTTTGAGTTGACGATGCTGG	0	1111	0	0	0	4.65215e-05	0	0.0012964
35	TGCTCTGACTCATCCTGGTTCGTGGCCTTGCGGTT	0	1112	0	0	0.000122923	0	0.00029037	0.0012964
34	TGCTGCTATGGTAGTATTTATTTTTGTAGTCTAG	0	1113	0	0	0	0	0	0.0012964
34	TGCTGGTTGACTTTTTAGGCCTATCTAGCTTGGA	0	1114	0	0	0	0	0	0.0012964
34	TGCTTATCAGGTTAACCTAGTGTGTTTCTTAACA	0	1115	0	0	0	0	0	0.0012964
34	TGCTTTGCATGGGAAGCTGGGGGCTCCTCGACGT	0	1116	0	0	0	0	0	0.0012964
34	TGCTTTGGTAGACTTTGTCAAACTAATGATGGGC	0	1117	0	0	0	0	0	0.0012964
34	TGGATTGGTTCTTGTTACGCTAAGTGCATTGTAT	0	1118	0	0	0	4.65215e-05	0	0.0012964
34	TGGCATGCTCTGTAAGTAGTCAATGCTCCTCTGG	0	1119	0	0	0	0	0	0.0012964
34	TGGCTAATCCCATATCACGAAATAGGGTGAACCA	0	1120	0	0	0	0	0	0.0012964
34	TGGGGCACGGCTGGTCCCTCGGTGTGGGCATTGT	0	1121	0	0	0.000184384	0	0	0.0012964
34	TGGTAGTAGGCGATAACGTTAAGTCTTGGCTTGG	0	1122	0	0	0	0	0	0.0012964
34	TGGTGTCGGTGTCATCTTATCTGGGGCCTCACGG	0	1123	0	0	6.14613e-05	0	0	0.0012964
34	TGGTGTCTTGTGTCCAATGGAGCATCATTACGGT	0	1124	0	0	0	0	0	0.0012964
34	TGGTTGCCAATTACTCCCTTTAGTATCAACGCTC	0	1125	0	0	0	0	0	0.0012964
34	TGTCACTAACTTCAGAGGAAGGGATTACTGGGAG	0	1126	0	0	0	0	0	0.0012964
34	TGTCCTTATTGATGAGACCGTCCGGGCTGTTATT	0	1127	0	0	0	0	0	0.0012964
34	TGTCTTGTTCGAAGTTCTCGACTAATTCTGTCAT	0	1128	0	0	0	0	0	0.0012964
34	TGTCTTTGCATCCTACAGTCGTAGTCTTAGGGTC	0	1129	0	0	0	0	0	0.0012964
34	TGTGCTTCGCCACTTACCAGACGTGTCTTGGCTC	0	1130	0	0.000113404	0	4.65215e-05	0.000145185	0.0012964
34	TGTGGAGTCAATCATCCGCAGGATTGCCTCGCTG	0	1131	0	0	0	4.65215e-05	0	0.0012964
34	TGTGGCCATGCTGTTAGCTTCGGTCGCACTTTAC	0	1132	0	0	0	4.65215e-05	0	0.0012964
34	TGTGTATACTAGTTAGGGGCGTCGTGTGATCCGC	0	1133	0	0	0	4.65215e-05	7.25924e-05	0.0012964
34	TGTTAAACAGGGACGCTCGGGATTGCGACTCTGG	0	1134	0	0	0	0	0	0.0012964
34	TGTTTGACTATAGACTTTTGGAACCATTTGATTC	0	1135	0	0	0	0	0	0.0012964
34	TTAAAGGTTATACATGTTTTAGGTTGTACGGATG	0	1136	0	0	0	0	0	0.0012964
34	TTAAATTCTCTGTCTGAGATCCTCTGATCTCTTG	0	1137	0	0	0	4.65215e-05	0.000145185	0.0012964
34	TTAATCGAGCTACTGTAAACAGGTTTAAGGGTTG	0	1138	0	0	0	0	0	0.0012964
34	TTAATCTCTATAAACTGCATCTTCTGGTATAACT	0	1139	0	0	0	0	0	0.0012964
34	TTAATGGGTACGTCGGCCCTTCTGCATCAGTGGA	0	1140	0	0	0	4.65215e-05	0	0.0012964
34	TTACCGTTCGGTCCTTTGACCTTGCTTCGCTCTA	0	1141	0	0	0	0	0	0.0012964
34	TTACCTCTATTTTGTGTAGTGTTGATGGGTCGAC	0	1142	0	0	0	9.30431e-05	0	0.0012964
35	TTACGCAGGTTTGCTCCTGTGTCGTTAGGCTCCTT	0	1143	0	0	0	0	0	0.0012964
34	TTACGGTATCCTAGTGCACGGCCCTTGCCTTCTC	0	1144	0	0	0.000122923	0	0	0.0012964
34	TTAGAGGTCATCCTGCGGAGTAATTTGTGGTGGA	0	1145	0	0	0	0	0	0.0012964
34	TTAGGATACATGCATCGCTGTTCGTGCCCTTCAG	0	1146	0	0	0.000122923	4.65215e-05	7.25924e-05	0.0012964
34	TTAGTGATTGCAGTATAGGTCTGACTGGGTAATG	0	1147	0	0	6.14613e-05	4.65215e-05	0	0.0012964
34	TTATCGTTATTTGCTCGTCTGGCGTTTGTTGGAC	0	1148	0	0	0	4.65215e-05	0	0.0012964
34	TTATCTGCTGGGTTAGCGTGTCGCCGAGGCGCTG	0	1149	0	0	0.000184384	9.30431e-05	7.25924e-05	0.0012964
34	TTATGCATTACTAGCGCGGATCGGTCTGGCCATC	0	1150	0	0	0	4.65215e-05	0.000580739	0.0012964
33	TTATTATTACTTCTCTCAAATCATGGCCCGTAT	0	1151	0	0	0	0	0	0.0012964
34	TTCACTATATACCCCTTATCGCGGATTGCTCCTT	0	1152	0	0	0	4.65215e-05	0	0.0012964
34	TTCAGAAGTGATCTACCGGAAGTTATGGCCTCTT	0	1153	0	0	0	0	0	0.0012964
34	TTCAGTCGTTTATCATGTGTAAATGATCGTCTTC	0	1154	0	0	0	4.65215e-05	0	0.0012964
34	TTCCTGAGCTCTTTCTGATTGTCGGTATGCATTA	0	1155	0	0	0	0	0	0.0012964
34	TTCGAGGTCAGGAGGGTACTCTTTGGATGACTTT	0	1156	0	0	0	0	0	0.0012964
34	TTCGGTTCTCTGGAGTTTCCGTGCAGTGGTGCCG	0	1157	0	0	0	0	0	0.0012964
34	TTCTATATCACTATTATTATCTGCCTTGATACAT	0	1158	0	0	0	0	0	0.0012964
34	TTCTCATCCTATAGTCTTTCTTGGTCAGGGGTGT	0	1159	0	0	0	4.65215e-05	0	0.0012964
34	TTCTTCTTTTGTTCGTGTTCTAGCTGTCATCATC	0	1160	0	0	0	9.30431e-05	7.25924e-05	0.0012964
34	TTCTTTTGATTATCCGAGGGAGTGCAGCCGCTGT	0	1161	0	0	0	4.65215e-05	0	0.0012964
34	TTGACTGGTGTTAGTTAGTCCTCCGTAGGGCTGG	0	1162	0	0	0	9.30431e-05	7.25924e-05	0.0012964
34	TTGACTTGATATGTAGTGTCAGCTTATCGGGAGT	0	1163	0	0	0	0	0	0.0012964
34	TTGCAGTCGAATTCTCTTAGCGTTCCCACGGGTC	0	1164	0	0	0	0.000139565	0	0.0012964
34	TTGCGGCAATACCGCCTAGAATCTCGTTGGTGGT	0	1165	0	0.000113404	6.14613e-05	4.65215e-05	0	0.0012964
34	TTGCTCTTACCAATTTATTACGTATTTTTAAATG	0	1166	0	0	0	0	0	0.0012964
34	TTGCTGTGCGAAGGGGCAGTGGAAGACGGGATTG	0	1167	0	0	0	0	0	0.0012964
34	TTGGACCGGTTTGTGAATTCAACGTAATATTCAT	0	1168	0	0	0	0	0	0.0012964
34	TTGGCCTCCTGATGCTCCATCAGCACTGGCCCGT	0	1169	0	0	0.000122923	0	0.000508147	0.0012964
34	TTGGGCTTGATAAATTTCCTCTTTGTTGGGGTTT	0	1170	0	0	0	0	7.25924e-05	0.0012964
34	TTGGGGAGCATTTGTTTTGGATCGTTAATTTTTC	0	1171	0	0	0	4.65215e-05	0	0.0012964
34	TTGGTTCAGTAAGTTGGTACCTGTGATGAATGGG	0	1172	0	0	0	0	0	0.0012964
34	TTGTAAGTTTTCTTTTGACCGTTTTCTTCGGCTA	0	1173	0	0	0	0	0	0.0012964
34	TTGTACAATGAACTTTGTTATGATGCATGTCATA	0	1174	0	0	0	0	0	0.0012964
34	TTGTACATAGGTTCGAGTCGACTCACTATTGTAT	0	1175	0	0	0	0	0	0.0012964
34	TTGTCTGCCTCTGCAGCGAACATCTACGGTTTTG	0	1176	0	0.000113404	0	4.65215e-05	0	0.0012964
33	TTTAACCCACGGGTATGTTCCGCAGGCTAGAGC	0	1177	0	0	0	0	0	0.0012964
33	TTTACGTTTCGTCGTTTCGTCTCTACATTACTG	0	1178	0	0	0	0	0	0.0012964
34	TTTATCGCCATACACTTTTCCTGAGCTCATTGCT	0	1179	0	0	0	4.65215e-05	0	0.0012964
34	TTTCCCTCTGGAGGGCAGTAGTCGTATTTGCGCT	0	1180	0	0	0	0	0	0.0012964
34	TTTCCTCTCACAGTCACTCATCTTCTTCGCGTTC	0	1181	0	0	0	0.000279129	0.000362962	0.0012964
34	TTTCGATCTCTTTTGCGATCCTGATACGGGTCTT	0	1182	0	0	0	0	0.000217777	0.0012964
34	TTTCGTTATTGACTTATTGTCTGGTTGAGTCACG	0	1183	0	0	0	4.65215e-05	0	0.0012964
34	TTTCTTCTCGAAATCGAAATTCTCCCTTCGCCTG	0	1184	0	0	0	0.000139565	7.25924e-05	0.0012964
34	TTTCTTTCACTGTATCCTAGCGATCATTGATCTT	0	1185	0	0	0	0	0	0.0012964
34	TTTGAGCCAGAGCATTGACTTTGTGGTAGGCAGG	0	1186	0	0	0	0	0	0.0012964
34	TTTGTAAGTTGTCATACCTCAGGGTAGGGTTTTG	0	1187	0	0	0	4.65215e-05	0	0.0012964
34	TTTGTCAAATGGGCTGCCTGTGATCCAGTCGCTG	0	1188	0	0	0.000122923	0.000279129	0.000217777	0.0012964
34	TTTGTTTATTCAGATCACTTTTGAGTCGCGTTTT	0	1189	0	0	0	4.65215e-05	7.25924e-05	0.0012964
34	TTTGTTTTTTGCTCGTGTTTAGTTTGGGCATTCA	0	1190	0	0	0	0	0	0.0012964
34	TTTTCAATGTTGTGCCTGCTGAGCTAAGGCTCCT	0	1191	0	0	0	4.65215e-05	0	0.0012964
34	TTTTCGCCTATTTTATTCATGGGCTGACTTCTCT	0	1192	0	0	0	9.30431e-05	0.000217777	0.0012964
34	TTTTCTTCCACTCAAATTCTTTGTGCAGTTTGTC	0	1193	0	0	0	0	0.000145185	0.0012964
34	TTTTGTACCAATTCGCTAAAAAGAATGCTTGACA	0	1194	0	0	0	0	0	0.0012964
34	TTTTTCCCTACAATTCCTACTTCTGTTTCTCGGT	0	1195	0	0	0	0	7.25924e-05	0.0012964
34	ATTACACGAGGAACTTGTGTTGGCCGTCAAAGAT	0	1196	0	0.00124745	0	0	0	0
33	CGTATATTGCAGTCCGAGAGATTCGTTTGAGGT	0	1197	0	0.00124745	0	0	0	0
34	CTCAAGCAGGATGTCTAAAGTTATAGGGAGTGCC	0	1198	0	0.00124745	0	0	0	0
34	CTCGGTTAGGTTATTCTGGTTAGGTTCAGGGTTG	0	1199	0	0.00124745	0	4.65215e-05	0	0
34	CTTAAGTGAACTGTGTAGGGTGATTTGGACGGAG	0	1200	0	0.00124745	0	0	0	0
34	GAGTGATCATATTTGATACAACTCTTAGTCAGTC	0	1201	0	0.00124745	0	0	0	0
34	GGTTGATAAAGGTTGGTTTACGATCTCTTGCTTA	0	1202	0	0.00124745	0	0	0	0
34	TAGTGCTTGTTTTTGTCTATGACGGTTAACCCGC	0	1203	0	0.00124745	0	0	0	0
34	TCAGATTTGAAGTTCCCGCCTTGTGTTTGCCTAT	0	1204	0	0.00124745	0	0	0	0
34	GTTTCTGGAGCTTCTAGGCGCGTCGGTTGCCCTT	0	1205	0	0.000680426	0	0.000232608	0.00123407	6.82315e-05
34	TCCTCTAGTTCTTTGCTCTTTAGTTTTGGTCGTC	0	1206	0	0	0	0.000186086	0.00123407	0.000955241
34	AAAAGGGTGAATACAGTAGCTGCATGGTTAATTG	0	1207	0	0	0	0	0	0.00122817
34	AAATGTCCCCGGGGTACAGTCTAAGATCAGGGAC	0	1208	0	0	0	0	0	0.00122817
34	AAATTTACCCACAAATTCATAGCCTTTTTATCCC	0	1209	0	0	0	0	0	0.00122817
34	AACCAAATTTGTTACTCGTCTTGTCCCGAGTCTG	0	1210	0	0	0	4.65215e-05	0	0.00122817
34	AACCTTTGTTTTGTCCCACAGATCCTCTGCGCGT	0	1211	0	0	6.14613e-05	4.65215e-05	0	0.00122817
34	AACGTCCGTAACAATCGGCTTGGTAAGATGCTAA	0	1212	0	0	0	0	0	0.00122817
34	AACTCGGAGATCCTAGAGTGTAGTTGGAAATTTA	0	1213	0	0	0	0	0	0.00122817
34	AACTTGGTCGGACACACTGTGTGTTATTGTTGGA	0	1214	0	0	0	0	0	0.00122817
34	AAGACGGGATCTGCTGTCTGATTCTCGGTTTGGT	0	1215	0	0	0	9.30431e-05	0	0.00122817
34	AAGGTTACGAGTTATGTTCAGTCACTTACGCTTT	0	1216	0	0	0	0	0	0.00122817
34	AAGTGATTATTGTCTCCCACAGGAGAATTTATTG	0	1217	0	0	0	0	0	0.00122817
33	AATACCTTTTCGGCTTTCGTCTCGTACCGTCCT	0	1218	0	0	6.14613e-05	4.65215e-05	0	0.00122817
34	AATAGGGTGAGTTGCCTCTGTGACTCGGCGATTT	0	1219	0	0	0	0	0	0.00122817
34	AATCTCTTAGATTTGTTGACTGAAGTATTGCAGG	0	1220	0	0	0	0	0	0.00122817
34	AATCTTTGTGTTCAGTACTCGGTCAAGCGGGCTT	0	1221	0	0	6.14613e-05	4.65215e-05	0	0.00122817
34	AATGAAATTAGAGTTGATCATCAAACTTTCATAA	0	1222	0	0	0	0	0	0.00122817
34	AATGCGTCGAACTGGGACTGTGTTCTGTTCTGTA	0	1223	0	0	0	4.65215e-05	0	0.00122817
33	AATGCTATGAGCTGTCGTGTGTTTGCTAGGTTA	0	1224	0	0	0	0	0	0.00122817
34	AATGGTGCTCTGGTCCATGTTTTGTCTCTCGTCA	0	1225	0	0	0	4.65215e-05	0.000145185	0.00122817
34	AATGTCACATTGTTCTCCTCCCCTAAGCGGCGAG	0	1226	0	0.000453618	6.14613e-05	4.65215e-05	0	0.00122817
34	AATTCTTGCTCTGAGTTGTTGAACTAAGGCTATA	0	1227	0	0	0	0	0	0.00122817
34	AATTGCGGAATTTTGGTTTTTGGTCCTCTTATTT	0	1228	0	0	0	0	0	0.00122817
34	AATTGTTAGGTGTTCGTTTGTAGGCCAGTGCCTG	0	1229	0	0	0	0	0	0.00122817
33	ACAACTATTAGTTGCAACGCGCAGTAGGTTTAG	0	1230	0	0	0	0	0	0.00122817
34	ACACAGTGAGGGGATGAAGAACCGAAGACTCAAA	0	1231	0	0	0	0	0	0.00122817
34	ACACCTGCTGTGTTCGTTATGTATCGTCTACCTG	0	1232	0	0	0	0	0	0.00122817
34	ACAGATGAGTAGCAACGCTGTGTGTAACGGCAGA	0	1233	0	0	0	0	0	0.00122817
34	ACCCATTATGGCGCCTCGTGTTAGGCTTTCGTGT	0	1234	0	0	0	0	0	0.00122817
34	ACCCGACTGGTAGGTTTGGCCGCTGTGGGGCCTG	0	1235	0	0	0	0	0	0.00122817
34	ACGAAGGAGTTTTTGTCGTGTTTTTGAGGCTTGG	0	1236	0	0	0	9.30431e-05	0	0.00122817
34	ACGATATCTGATTGATTGTTTTCCGTCACGAAGC	0	1237	0	0	0	0	0	0.00122817
34	ACGCTGGTTTAAGTATATGTTTCTCCGACGCTAG	0	1238	0	0	0	0	0	0.00122817
34	ACGGCATCGTCAGAGTTGGACTCATTCGTCGCTA	0	1239	0	0	0	0	0	0.00122817
34	ACGGGAACGGTCAGTTTGCTGTATGGTTATGCAA	0	1240	0	0	0	0	0	0.00122817
34	ACGGTCCGTTGTCTGCGAAATACGTGCAGTGTGA	0	1241	0	0	0	0	0	0.00122817
34	ACGGTCTGGTGAGACTCAGGTAACGCTGCTCTCG	0	1242	0	0	0	4.65215e-05	0	0.00122817
34	ACGGTGGCGTACTAGTTAGATCCTGCACCCTTCG	0	1243	0	0	0	0	0	0.00122817
34	ACTAATCGCTATCTGGCCATTTCGCGAGGTAGTT	0	1244	0	0	0	0	7.25924e-05	0.00122817
34	ACTAATCTTGTATATTCACTAATCATGTTGTATT	0	1245	0	0	0	0	0	0.00122817
34	ACTATCTTCGCCTTTACTTTCGACGGGTTCCTTG	0	1246	0	0	6.14613e-05	9.30431e-05	0	0.00122817
34	ACTCGTTTCAACGAGTGTTATCATTTGCATAGTG	0	1247	0	0	6.14613e-05	4.65215e-05	0	0.00122817
34	ACTCTGTTTACTTTGTCGTTTGGCCGGTCGCCTG	0	1248	0	0	0	0.000418694	0.000725924	0.00122817
34	ACTGATTAGGTATCCGGCTTGGAATTGGCTGAGA	0	1249	0	0	0	0	0	0.00122817
34	ACTGGATGATTTGTCCCGTTAGGTACCGGCGGGT	0	1250	0	0	0	0	0	0.00122817
33	ACTGTATGTCAGGTAGCTTGTCATACAGCGGGG	0	1251	0	0	0	0	0	0.00122817
34	ACTGTCCGATGTTGTCCACGGAGCCGTTTGTCAA	0	1252	0	0	0	0	0	0.00122817
34	ACTGTGGCCATGCGGCCATGCGGAAGGTGACTTC	0	1253	0	0	0	0	0	0.00122817
34	ACTGTGTAAAGCTTAGGTCTGGCGTTGCGCGTTA	0	1254	0	0	0	0	0	0.00122817
34	ACTGTTGGGATGGTAGTCAATGGTTGGTCGCTTC	0	1255	0	0	0	0	0	0.00122817
34	ACTTAGTTTAGCTGGCTTGCAATTACTGCGCTAT	0	1256	0	0	0	0	0	0.00122817
34	AGAATTGTCATCTGTTTCGGTCGTTCGCGTTATG	0	1257	0	0	6.14613e-05	0	0	0.00122817
34	AGACTGCGTCCATTGGGTTGCTCCTTAGGCGGGG	0	1258	0	0	0	9.30431e-05	0	0.00122817
34	AGACTGGTTCAAAGTACGCTTTGGGATTCAACTC	0	1259	0	0	0	0	0	0.00122817
34	AGAGTCTAAACTCGTTGCGGTTGACAAGGGCTGT	0	1260	0	0	0	0	0	0.00122817
34	AGATGCACGTAAAATAGTTTGCGAGAAATTCTAA	0	1261	0	0	0	0	0	0.00122817
35	AGATTGGTCGCTTGTCACTGGGTAATACGTTGCAT	0	1262	0	0	0	0	0	0.00122817
34	AGCACCTCTAATTAGTCATGTCAGGTATCACATA	0	1263	4.28145e-05	0	0	0	0	0.00122817
34	AGCATTGTCATTTTACCTTAACTAGCAAATCACT	0	1264	0	0	0	0	0	0.00122817
34	AGCCGTTTGGACCGGGAGTAGGACGAGGTGGGTT	0	1265	0	0	0	0	0	0.00122817
34	AGCCGTTTGTGCATATTGCTCTCTTGGTTCGCGT	0	1266	0	0	0	4.65215e-05	0.000145185	0.00122817
34	AGCGAAATTACGATGGCTCGTGTCTCGCCCATGC	0	1267	0	0	6.14613e-05	9.30431e-05	0	0.00122817
34	AGCGCGATTTGTACCTTTAGCACTCCGGAGCACA	0	1268	0	0	0	0	0	0.00122817
34	AGCGGAGACCTACATAATCCGGTTGCGTTATTGG	0	1269	0	0	0	0	0	0.00122817
34	AGCGTTATTATCGATGATTCTCATTCCCTTGAAG	0	1270	0	0	0	0	0	0.00122817
32	AGCTAAGTTCCTTAGCATTCGTTCTGTGACGC	0	1271	0	0	0	0	0	0.00122817
34	AGCTGATCTTGGTGACGCTGTACGCTCACGACTG	0	1272	0	0.000113404	0	4.65215e-05	0	0.00122817
34	AGGATCTTTGTGTCATCATGATTGTTGGTTCGTT	0	1273	0	0	0	4.65215e-05	0	0.00122817
34	AGGATTCCATAGCAGTCAGTAGTGGTCTGGCTTT	0	1274	0	0	0	0	0	0.00122817
33	AGGCATTGTTTTTCATTTAGGTGTTTCGGTCTT	0	1275	0	0	6.14613e-05	0	0	0.00122817
33	AGGCGTATACCGCAGGCCCGCGGTGTTCTTCTG	0	1276	0	0	0	4.65215e-05	0	0.00122817
34	AGGGCGAGAATCCTCTTTGTCGCATTCTCAATTG	0	1277	0	0	0	4.65215e-05	0	0.00122817
34	AGGTACTGTCAAAGCAGTCTTGCCTATCGGGTCA	0	1278	0	0	0	4.65215e-05	0	0.00122817
34	AGGTAGCGGTATGGAGGTATGTTTCATTGTGTGT	0	1279	0	0	0	0	0	0.00122817
34	AGGTCATTCTTCATTGGACAGTGGGCTCCGATGG	0	1280	0	0	6.14613e-05	4.65215e-05	0	0.00122817
34	AGGTCTTCAGACTAGTTCTAGCGGTCTTCCGCCA	0	1281	0	0	0	0	0	0.00122817
34	AGTACGTCTTTGCTCTAGGATTTCGATTTTTAAT	0	1282	0	0.000113404	0	0	0	0.00122817
34	AGTAGTTCCTGCCGTCAGTAAGCGGTGTAACTAA	0	1283	0	0	0	0	0	0.00122817
34	AGTATACGTTTGTCCAATCTCTCTGCTTTTGATG	0	1284	0	0	0	0	0.000580739	0.00122817
34	AGTCATAATGTCTTTCGTTATTCTCCTTGTTTAA	0	1285	0	0	0	0	0	0.00122817
34	AGTCATACGTTGGTCTAGACGCGTGCTGTGGCTG	0	1286	0	0	6.14613e-05	0.000186086	0.000435554	0.00122817
34	AGTCCTGTTCGCAGTTAGTTTGATGAGGGCGCTG	0	1287	0	0	0	0	0	0.00122817
34	AGTCTCCTTTTTAATTTGTTTGGGTGTCCGGTTT	0	1288	0	0	0	0.000139565	0	0.00122817
34	AGTCTGTAATTACCTAATTCCGCTCCGCTGCGCG	0	1289	0	0	0	0	0	0.00122817
34	AGTGCTGACGTATACCTTGGCAATATGCTGTTCT	0	1290	0	0	0	0	0	0.00122817
34	AGTTGAGTCGAACCCTCTCTTCATCTCTTTGGGG	0	1291	0	0	0	4.65215e-05	7.25924e-05	0.00122817
34	AGTTGTGAGTTGTGTTTTTGTCAGACAATGTCAT	0	1292	0	0	0	0	0	0.00122817
34	AGTTGTTTTATTACTGGTTAGTGGGCGCTTGCCA	0	1293	0	0	0	0	0	0.00122817
34	ATAATCATACTGGTTACGTCTCTTTTAACTTTGT	0	1294	0	0	0	0	0	0.00122817
34	ATAGACACCTAGTTGTTTCTGGCGTTCTTTCGAT	0	1295	0	0	0	0	0	0.00122817
34	ATAGATCTTGTGGACTCGTGTCATTTGTTCGTTG	0	1296	0	0	0	0	0	0.00122817
34	ATATACATTGACTCGTTGGCATAAAGCTTGGCTT	0	1297	0	0	0	0	0	0.00122817
34	ATATATTGCTGTTTCACCCTGCGGTTGAGATTAC	0	1298	0	0	0	0	0	0.00122817
34	ATATGGCGTCACGGGGGACGGTGATCCCTGTCGT	0	1299	0	0	6.14613e-05	4.65215e-05	0	0.00122817
34	ATCAACGGCGCAATTAGCAGTCAGTCCATAATTA	0	1300	0	0	0	0	0	0.00122817
34	ATCAACGTCAAAGACGAGAGTCAAAGCTTCTGCA	0	1301	0	0	0	0	0	0.00122817
34	ATCCATTTGCTATGTTTAATGTGGCTCACCGCTC	0	1302	0	0	0.000184384	4.65215e-05	0	0.00122817
34	ATCGGTTCACGTTTTTGATTTTTCTGAGGTAGTT	0	1303	0	0	0	0	0	0.00122817
34	ATCGTTGCCTTGGTGTGCTTGATGTCCTGGTTTA	0	1304	0	0	0	4.65215e-05	0	0.00122817
34	ATCTGTGGAATCTTGGGAGCTGTCTAGTCGTGGT	0	1305	0	0	0	0	0	0.00122817
34	ATCTTAACTCTTAAGGGACGTGGTGGGTGTTGTT	0	1306	0	0	0	0	0	0.00122817
34	ATCTTAGTTTACTGTTTGTTTTCCGGTTGCGTTG	0	1307	0	0	0	0.000186086	0.000435554	0.00122817
34	ATCTTGTGGAGGCGGGCAGTCCCTTTCGGTTTGC	0	1308	0	0	0	0	0	0.00122817
34	ATGATCTGTCAGGGCTGCGTGGTTGGGAAGCTGT	0	1309	0	0	0	0	0	0.00122817
34	ATGCATGTTTGTTGTATCTAATCATGGGACTCTT	0	1310	0	0	0	0	0	0.00122817
34	ATGCCGGGTGGTCGTTTGCATAACTCGTACGCTG	0	1311	0	0	0	0	0	0.00122817
34	ATGCTATCCACTACGTATCAGCATCGACTAGCTT	0	1312	0	0	0	0	0	0.00122817
34	ATGGCGTCACTAAATGGATTCTCTTCTAATTGTT	0	1313	0	0	0	0	0	0.00122817
34	ATGGTCGTTAGCCGGATGCATATGTCAGAGCTTC	0	1314	0	0	0	0	0	0.00122817
34	ATGTCACAAGGATTGCGTGCTTTGTCTTAGGTCG	0	1315	0	0	0	0	0	0.00122817
34	ATGTCATCTTTATTTAGTTCACCCTTCGTACGTG	0	1316	0	0	0	0	0	0.00122817
34	ATGTGGTTGTCTCTTTTGACTTGGTGGACTTTTG	0	1317	0	0	0	0	0	0.00122817
34	ATGTTCGGTCTTAATCGTTGATTCTACTATACGC	0	1318	0	0	0	0	0	0.00122817
34	ATGTTTACTCCTCATAGTCTGCTGGGTGTTGCTT	0	1319	0	0	0	9.30431e-05	0	0.00122817
34	ATGTTTAGTGCATTACCGGGTCTGACGCGCGCTT	0	1320	0	0	0	0	0	0.00122817
34	ATGTTTGATAGTACTACCTCTCAATCTTGGTGAT	0	1321	0	0	0	0	0	0.00122817
34	ATTAGTTTCATAGGTTTGCGGAGAAGGGTCGACG	0	1322	0	0	0	0	0	0.00122817
34	ATTATCCATACACTGAATCTTTTATTGTGTTAAC	0	1323	0	0	0	0	0	0.00122817
33	ATTCAATCTCAATCTTCGATGATTGTCTGGTTG	0	1324	0	0	6.14613e-05	9.30431e-05	0	0.00122817
34	ATTCGTAGGATGCTGGTTGACAGTATGAGATGCA	0	1325	0	0	0	0	0	0.00122817
34	ATTCTTGTTTTCCAGTTGACCCGAGCCTGGGCTA	0	1326	0	0	0	4.65215e-05	0	0.00122817
34	ATTCTTTCGGTTATTTCGCTCAGTTGTATGCTGA	0	1327	0	0.000113404	0	0	7.25924e-05	0.00122817
34	ATTCTTTTACGGATTATTTCGTCTGGTAGTTATA	0	1328	0	0	0	4.65215e-05	0	0.00122817
34	ATTGACGATCTGTTTTTTCGATCACTTATCGTAC	0	1329	0	0	0.000122923	4.65215e-05	0	0.00122817
34	ATTGGAAGGAAGCAAGGTTATTCGTGTATCTGTG	0	1330	0	0	0	0	0	0.00122817
34	ATTGGACTATCTTTTATAGTAGCGGCAGAAAAAA	0	1331	0	0	0	0	0	0.00122817
34	ATTTACTATAGGGTGGAGTTTCTTCTTCTTAGGT	0	1332	0	0	0	0	0	0.00122817
34	ATTTATGTGCATCTTTTTAGGTCACGCTTGTCAT	0	1333	0	0	0	0	0	0.00122817
34	ATTTGGGGATCAGGTTCCCCACGTCTTTAGATGT	0	1334	0	0	0	0.000139565	0	0.00122817
34	ATTTGGTATCTTATTTACTTCTTTACGGAATATG	0	1335	0	0	0	0	0	0.00122817
34	ATTTGGTGGCGCCTGGCTGAGCGAGTGTTGGAAT	0	1336	0	0	0	0	0	0.00122817
34	CAAAAGATATCGGTTAGTCATAATCGGTCGCTCC	0	1337	0	0	0	0	0	0.00122817
34	CAAGAAGTCCTTTATTTTATTTGTTAGCGAGCCT	0	1338	0	0.000113404	0	0	0	0.00122817
33	CAATGGATAACGGGTTGCATTTGTTTATCCTAG	0	1339	0	0	0	0	0	0.00122817
34	CAATTGGTTAGCAGTTTAGATGGAGTTATATATT	0	1340	0	0	0	0	0	0.00122817
34	CACAGGGGCGACAGCACATAAGTAAGGCTTGAAC	0	1341	0	0	0	0	0	0.00122817
34	CACATTGTTTGTTCCATAATTTAGCATACTTCTC	0	1342	0	0	0	0	0	0.00122817
34	CACATTTTGCATTTACCTTAATAAACCTTTTGTG	0	1343	0	0	0	0	0	0.00122817
34	CACCGTTCGATGAATTTCCTATTAGTTTATCGTT	0	1344	0	0	0	0	0	0.00122817
34	CACTTTTGGGTTACAACGTACGAGCTTTGAGCTG	0	1345	0	0	0	0	0	0.00122817
34	CAGACTTGGCTTCGTGGGTGCAACTACTGTGGGC	0	1346	0	0	6.14613e-05	0	0	0.00122817
34	CATACTGTTTTGTCGTAATCTTAGACGCTCTACG	0	1347	0	0	0	4.65215e-05	0.000145185	0.00122817
34	CATAGACCCGTAAACAGTTTCCTGATACTGTTCC	0	1348	0	0	0	0	0	0.00122817
34	CATATCACATTTTCTCAGGTCTGTCGACGATGTC	0	1349	0	0	0	0	0.000217777	0.00122817
34	CATATGCTAATCGCTTCTGATGACATTTACGCTG	0	1350	0	0	0	0	0.000217777	0.00122817
34	CATCTATGGTTTTTCTCGTTGGTATACCACTGGT	0	1351	0	0	0	4.65215e-05	0	0.00122817
34	CATTTATCTATGCAAGTCTTGAGCGTACTGCTGG	0	1352	0	0	0	4.65215e-05	0	0.00122817
34	CCAAGGGACGAGCATGCTTGTGTGCCCTGTCGGT	0	1353	0	0	0	0.000139565	0.00029037	0.00122817
34	CCAATCTTGATCTGAGTGTGGGCCAGGTCCGCTC	0	1354	0	0	0	4.65215e-05	7.25924e-05	0.00122817
34	CCACTGTTCCGTGGCGTTTCGGCAATTGTGCTTC	0	1355	0	0	0	0.000186086	7.25924e-05	0.00122817
34	CCATGCATTACGGCAACTATAATAGTTAACTGTA	0	1356	0	0	0	0	0	0.00122817
34	CCCACGTGAACCCGTTTGTACGCTTCTTTGCGTC	0	1357	0	0	0	0	0	0.00122817
34	CCCTAGTTTCTCTGTCATCGGATTTACGTCTTCC	0	1358	0	0	0	4.65215e-05	0	0.00122817
34	CCCTATGTTATAAGCTATTCTCTATGAAATCCCT	0	1359	0	0	0	0	0	0.00122817
34	CCGGGCTGTGGCTCCACTCCGGCTGTCGTGCGGG	0	1360	0	0	6.14613e-05	4.65215e-05	0.000145185	0.00122817
34	CCTCATAGTCTTGACTTGCAACCTGTTCACGGGG	0	1361	0	0	0	0	0	0.00122817
34	CCTGAAATTGTCAGTGGTGTGTTGTTATAGCGTC	0	1362	0	0	0	0	0	0.00122817
34	CCTGTTGCATTACTCTTTTATATTGTCGCGTCTC	0	1363	0	0	0	9.30431e-05	0.000145185	0.00122817
34	CCTTGGTGTGTCAGATACATCTCGTTAGTCTGGG	0	1364	0	0	0	0	0	0.00122817
34	CCTTGGTTATTTAACATTTGAGCTTACTTCCACT	0	1365	0	0	0	0	0	0.00122817
34	CGAATACACGTTTTGTTTTCCAACTTGACCTTTG	0	1366	0	0.000567022	0	0	0	0.00122817
34	CGAATAGATGATGGATTTTCATATTTTGCTGGTG	0	1367	0	0	0	0	0	0.00122817
34	CGAGCCTCCATATCGAAGTGGCTGCAGTTGCGTC	0	1368	0	0	0	4.65215e-05	0	0.00122817
34	CGAGCGTACAGTATTTGAGTTTACACATTTAGGT	0	1369	0	0	0	0	0	0.00122817
34	CGAGGTCCTTAGGTTTTAAGTGGATCTTTTTATA	0	1370	0	0	0	0	0	0.00122817
34	CGATCGTTGTGCGGTGTCAGAGGAATTTGCTTCT	0	1371	0	0	0	4.65215e-05	0	0.00122817
34	CGCAGAGTCATTGGACAGTTGCACGGCTCGTGGT	0	1372	0	0	0	0	0	0.00122817
34	CGCCACGTTCTTGACGATGTCAGCTCACTGCGTT	0	1373	0	0	0.000122923	0	7.25924e-05	0.00122817
34	CGCTTGGTCTGGATCGCCCCTGGGCGGGGGTGGC	0	1374	0	0	6.14613e-05	9.30431e-05	0	0.00122817
34	CGGTCGTTCGACGCTGGTGCTCCTGGGTCTGGGG	0	1375	0	0	6.14613e-05	0.000139565	0	0.00122817
34	CGGTTAGACCTCGTTCAGTTTTGTGTATGGTCGG	0	1376	0	0	0	0	0	0.00122817
34	CGGTTATTACTCAATTGCTTATAGATCATACTTG	0	1377	0	0	0	0	0	0.00122817
34	CGTAAGTCTGCAATAGGAGGAGTCGATACTCTCG	0	1378	0	0	0	0	0	0.00122817
34	CGTATGTGCTTTTCATCATTGGGCGATGCGATTT	0	1379	0	0	0	0	0.000145185	0.00122817
34	CGTCTTATGTAGTCTCTGAGTCGCCTGGTCTGTG	0	1380	0	0	0	4.65215e-05	0	0.00122817
34	CGTGAAATGTTGGGCGTTGCTTGAGACGTTACTA	0	1381	0	0	0	0	0	0.00122817
34	CGTGAACACTCAGCCTTACCACTTGGTCTGGGAT	0	1382	0	0	0	0	0	0.00122817
34	CGTGATCACACTATATCTTGAATAGGCAATGGCG	0	1383	0	0	0	0	0	0.00122817
34	CGTTCATGGTCACTCTCTGTTTTGCTTCGTAATC	0	1384	0	0	0	4.65215e-05	0	0.00122817
34	CGTTGTTTGCGAACTTATGCCGTTTGTCCCTTAG	0	1385	0	0	0	0	0	0.00122817
34	CTAACGTATATCGAGGATAAATAAGTGGCGTCTT	0	1386	0	0	0	0	7.25924e-05	0.00122817
34	CTACAGATGCCCATGAAATTTTATTTATAGAGTC	0	1387	0	0	0	0	0	0.00122817
34	CTACATTATGAGTGGTTCCCACGAGGTTTGGGTT	0	1388	0	0	0	0	0	0.00122817
34	CTACTACGATTTTATGCAATCCGCTATTGCTACT	0	1389	0	0	0	4.65215e-05	0	0.00122817
34	CTAGATTCATTTATTTATCTCTTTTTAGCTGGCA	0	1390	0	0	0	0	0	0.00122817
34	CTAGCTGCTGTTAAGTCTGCCTTGTTTCATCACA	0	1391	0	0	0	0	0	0.00122817
32	CTAGGAGCAAGGCTGAGAGCTTTTGGTCTGTC	0	1392	0	0	0	0	0	0.00122817
34	CTAGTTGTTAGGGTCTTAGTATCGTGGCAGGGAA	0	1393	0	0	0	0	0	0.00122817
34	CTATTGCTCTGATTATATTTCATTCTGTTCTCTC	0	1394	0	0	0	0	0	0.00122817
34	CTCACTAGCTTGCGTTTTTACTTACTGTGCTTGC	0	1395	0	0	0	0	0	0.00122817
34	CTCATAGAGTCTGCAGTAGTGAATTTGAACTCGT	0	1396	0	0	0	0	0	0.00122817
34	CTCATTAGCATGGCTTATCATGTTTCGATTTCTC	0	1397	0	0	0	0	0	0.00122817
34	CTCCTTGGTTTAGATCCTTTTGTGCCACCTCATT	0	1398	0	0	0	0	0	0.00122817
34	CTCGACTTAAATTCTGTCTGAGTGATGTTCTACG	0	1399	0	0	0	0	0	0.00122817
34	CTCGTTGGGCTATAGCCGTACTTCCGGTGGCTGG	0	1400	0	0	6.14613e-05	0.000465215	0.000871109	0.00122817
34	CTCTTATGTCAGAGTTCCTGGAATATGGCTTGCG	0	1401	0	0	0	0	0	0.00122817
33	CTGAGATTCCCGCGTCTCCTAGAGGACGATCAC	0	1402	0	0	0	0	0	0.00122817
34	CTGAGTAAGGTCTTGTAATACTGCGGTGACTACT	0	1403	0	0	0	4.65215e-05	0	0.00122817
34	CTGATAATCTCTTCTAATCCCTAGGGGTACGGCG	0	1404	0	0	6.14613e-05	0	0	0.00122817
34	CTGATGATTGATCGAGTGAGGTGTCCCAGGATCA	0	1405	0	0	0	0	0	0.00122817
34	CTGATTTGTTGTTTTGATGTGGTTAATGTTGCTT	0	1406	0	0	0	0	0	0.00122817
34	CTGCGGTCACATTTGATATGTGATGCATATGAAG	0	1407	0	0	0	0	0	0.00122817
34	CTGGATAAGCTTTCTTTAGATCAGAAGTTGGGGA	0	1408	0	0	0	0	0	0.00122817
34	CTGGTAGATTACATCCTGTTTCTATTTTGCCTTA	0	1409	0	0	0	0	0	0.00122817
34	CTGTGGTGACTCTGGGTAGTTTTGATGCTTCCTG	0	1410	0	0	0	4.65215e-05	7.25924e-05	0.00122817
34	CTGTGTCGGGCTTTACTCAATACAATATTTCCTG	0	1411	0	0	0	4.65215e-05	0	0.00122817
34	CTGTGTTATCCTATTTCCTTTCTTGCATAACTAA	0	1412	0	0	0	0	0	0.00122817
33	CTGTTGAGTACATTCTCACGTCTATGTGGAATG	0	1413	0	0	0	0.000511737	0.00116148	0.00122817
34	CTTAAATTTAACCTTCGCTAGCGTTTAAAGTTGT	0	1414	0	0	0	0	0	0.00122817
34	CTTAATATGAGTCTATTTCAAGTTGGTAACGACG	0	1415	0	0	0	0	0	0.00122817
34	CTTCGCTTGTCAGTAGCGGTGTGTGCTTTGTGAG	0	1416	0	0	0	0	0	0.00122817
34	CTTCGTCCTCTAGAGTTATGAATCCGCAGCCATG	0	1417	0	0	0	0	0	0.00122817
34	CTTGCTGGTGCTTCGGCCTGGGTAGTCGGCGGTT	0	1418	0	0.000113404	0.000122923	0	0	0.00122817
34	CTTGCTTATAAGTGTCTGGTCTACATGTTCATAT	0	1419	0	0	0	0	0	0.00122817
34	CTTGCTTTGTCGCTATTCAGGTCTCTGTCTCAAT	0	1420	0	0.000113404	0	4.65215e-05	0	0.00122817
34	CTTGGAGTGGGTTGGGATTGGTTGTCGAGGTTTC	0	1421	0	0	0	0	0	0.00122817
34	CTTGGATAGTTGCGTGGTTAGATGAGGTTTAGGG	0	1422	0	0	0	0	0	0.00122817
34	CTTGGTAGAGCTCGTATCCTCGTAATTGAGTGGG	0	1423	0	0	0	4.65215e-05	7.25924e-05	0.00122817
34	CTTGTGGGGACTGCTGTGGTCGAGGCAGGCGCCC	0	1424	0	0	0	0	0	0.00122817
34	CTTTACTTCCCTTTTCGTAGTGTAATCCTATTGG	0	1425	0	0	0	0	0	0.00122817
34	CTTTCGAATGGGACACGGTGAGTCCACGGGTGCC	0	1426	0	0	6.14613e-05	9.30431e-05	0	0.00122817
34	CTTTTCGAGACGATTCACGTCTAACTGGTTCATC	0	1427	0	0	0	9.30431e-05	0.000145185	0.00122817
34	CTTTTGTTCATTACGCTTTCACGTCTGTGCTTTG	0	1428	0	0	0	4.65215e-05	7.25924e-05	0.00122817
34	CTTTTTCCCCAGGACCAACCTTCGGGGCTCCTTA	0	1429	0	0	6.14613e-05	4.65215e-05	0	0.00122817
34	CTTTTTGGCACAATGCGGTTTGTTTTTTTGCGTG	0	1430	0	0	6.14613e-05	0	0	0.00122817
34	CTTTTTGTGCGATGAGTTCCGTTCGTGTATTCCG	0	1431	0	0	0	0	0	0.00122817
34	GAACGCCTAGCATCGTTAAGGCTGGTCCTGGGTG	0	1432	0	0	0	0	0	0.00122817
34	GAAGTTTTTCTCAATCGTTCTGTGGAAGCATCCA	0	1433	0	0	0	9.30431e-05	0	0.00122817
34	GAATAATAAACCAGCAGCGTCTTCTAGGAGAGCT	0	1434	0	0	0	0	0	0.00122817
34	GAATCATACGGGTTTCTTTGGGTGTTGGATCCTG	0	1435	0	0	0	0	0.000362962	0.00122817
34	GAATCTAATTGTCTCTTTTGATTCTTGCGCCTTC	0	1436	0	0	0	0	0	0.00122817
34	GAATTTTTACCTTTACCGCCGTCGTCGGGTTATA	0	1437	0	0	0	0	0	0.00122817
34	GACAGGTTGTTTACTGGACGGTTTAGTGGACTGG	0	1438	0	0	0	0	0	0.00122817
34	GACATTAAGGCAGACGTCCGAGTCGTAACGTTAC	0	1439	0	0	0	0	0	0.00122817
34	GACCAGTCTGCGAATACATTGGTCCCAGGTGCTG	0	1440	0	0	6.14613e-05	9.30431e-05	0	0.00122817
34	GACCCAGATTCGAGATCATATATAGCTGATGGTC	0	1441	0	0	0	0	0	0.00122817
34	GACCTCGGCCTCTGTACTCTATAATGTCGTGATA	0	1442	0	0	0	0	0	0.00122817
34	GACCTGCTGCTACAATCATTTACGCTGGTGCCGG	0	1443	0	0	6.14613e-05	4.65215e-05	0	0.00122817
33	GACGTAGTTCGGTACATCTAATCATAAAGTCCC	0	1444	0	0	0	0	0	0.00122817
34	GAGAAACTCGGGTTTCTCGCCAGTGACGTAATTT	0	1445	0	0	0	0	0	0.00122817
34	GAGATGGACCTTCCTGCTTATTACTGAGTTTGCA	0	1446	0	0	0	0	0	0.00122817
34	GAGCAAAGTGAGATCATATTACTGCAATGGAATG	0	1447	0	0	0	0	0	0.00122817
34	GAGCTTATCAAACCAGTTGGACAGCACTCAGTGA	0	1448	0	0	0	0	0	0.00122817
34	GAGTCGGGGGGTGCAGGTTAGGACGGTGTCTGAC	0	1449	0	0	0	0	0	0.00122817
34	GATACGCTTACTAGTAGGTTTGAGTTGGTTGAGT	0	1450	0	0	0	0	0	0.00122817
34	GATAGGTTCTCTATCACTGTCTTACTCTTTTCCC	0	1451	0	0	0	4.65215e-05	0	0.00122817
34	GATAGTCCGAGCTGCTTCTTATAGCGTTTGGGTA	0	1452	0	0	0	0	0	0.00122817
34	GATCTGTTTCTTGTTCCGGTTCTTCTTGACGCTT	0	1453	0	0	0	4.65215e-05	0.000217777	0.00122817
34	GATTAACTAGGGGTTTGATGTCGCTTCATTGCTG	0	1454	4.28145e-05	0	0	9.30431e-05	0	0.00122817
34	GATTAAGTGCATTTGCCCATTGCTTGGCACAGTT	0	1455	0	0	0	0	0	0.00122817
34	GATTGTTTGTGAGGTCTATTTCGGTACGTTTATA	0	1456	0	0	0	0	0	0.00122817
34	GCAAAACATTAAAAGGGTTTTACATTTTGAAGCA	0	1457	0	0	0	0	0	0.00122817
34	GCAAATGGGCCCAAACCGTGTGTAATACAGTGTA	0	1458	0	0	0	0	0	0.00122817
34	GCAGATGGCCGCCGGCTTCTTGTTTTTTAGTCTG	0	1459	0	0	0.000184384	0	0.000508147	0.00122817
34	GCCAGTCTTATGCACTAACCAATCAGTTCGGTGA	0	1460	0	0	0	0	0	0.00122817
34	GCCGTCCGCAACATTAGAATTTGTGGTAACAAAT	0	1461	0	0	0	0	0	0.00122817
34	GCGACGAACGTATGAGAGTCCATGATTAGCTTCT	0	1462	0	0	0	0	0	0.00122817
34	GCGAGTCGGGGCATATCAATTTAATGATCTTCAC	0	1463	0	0	0	0	0	0.00122817
34	GCGATACTTTTATTTTTTCCTTCCTGTCTTTTCA	0	1464	0	0	0	0	0	0.00122817
34	GCGTCAAGGTGTCTAGACGCCTCCGTGGCTGTGT	0	1465	0	0	0	0.000372172	0	0.00122817
34	GCGTGTATGGCTACTCCTTCCATGTACCTGCTAC	0	1466	0	0	0	0	0.000217777	0.00122817
34	GCGTTTTCGATATATGTCTGGTTGCCAGGCGACG	0	1467	0	0	0	4.65215e-05	0	0.00122817
34	GCTAACTATCTTTGATTATGTACTTCTAATTGTC	0	1468	0	0	0	0	0	0.00122817
34	GCTACTTGCAGCCACAGGCAGGGCCTGCTACTAC	0	1469	0	0	0	0	0	0.00122817
34	GCTATGTTTTCTATTTGTGTACTCTGATGTTTTA	0	1470	0	0	0	0	0	0.00122817
34	GCTCTTATCTTTATTCCGTGCGACAGCTGACTGG	0	1471	0	0	0	0	7.25924e-05	0.00122817
34	GCTGCCCTTTAAAGGGCACTCTTCTCTAGTGGCG	0	1472	0	0	0	0	0	0.00122817
34	GCTGTCGAGAGCAAAAGTCGTGCTGAAAGGGTAA	0	1473	0	0	0	0	0	0.00122817
34	GGACATTCGATAGTCTATGAGACGTTGTTGCGAG	0	1474	0	0	0	0	0	0.00122817
34	GGACGCTCTATTAGGTAGTTGCTGGTACCTATCA	0	1475	0	0	0	0	0	0.00122817
34	GGATGATCCTCAATTTCGTATTCCGTGTACTATA	0	1476	0	0	0	0	0	0.00122817
34	GGCAGTAAGTCATTCCATCGTGCAGTAGACCCTC	0	1477	0	0	0	0	0	0.00122817
34	GGGAGGGTACTCTGGAAGTTTTTCCTTGGTCACA	0	1478	0	0	0	0	0	0.00122817
33	GGGAGGTTGGTGTTTGAGACGTCTTTGCCTTTG	0	1479	0	0	0	0	0	0.00122817
34	GGGATGGCTAGGTTGTATGATCCTTCGGGTGAAA	0	1480	0	0	0	0	0	0.00122817
34	GGGCCGTGCCGATCCTGGGCTCTGTCCTTCGCTG	0	1481	0	0	0.000122923	0.000372172	7.25924e-05	0.00122817
34	GGGCGAATGAGTCTTCAGATCCTTGGTAGTGGTG	0	1482	0	0	6.14613e-05	0	0.000217777	0.00122817
34	GGGGAGTCTTAATTCTGTGGGCCTCCGACTGCTG	0	1483	0	0	0	4.65215e-05	0	0.00122817
34	GGGGGAGCTTTTCTGTTGTCGGTTGGAGCGGTGT	0	1484	0	0	0	4.65215e-05	0	0.00122817
34	GGGGTTGGTGGGCATAGGGAAAAGGGCGTGTGCT	0	1485	0	0	0	0	0	0.00122817
34	GGTAGAGCTTTGATCTGTGATGTCTCTGCGTCGT	0	1486	0	0.000340213	0	0	0	0.00122817
34	GGTATATCCAGGACATTGATGGAACGCCATCTGT	0	1487	0	0	0	0	0	0.00122817
34	GGTATTGTGGCGTGCGGAAGTGTAGGAGTACTGG	0	1488	0	0	0	0	0	0.00122817
34	GGTCAATGCTAGAGTTCCAGAAGGTTGTGTGAGA	0	1489	0	0	0	0	0	0.00122817
34	GGTTCCCTGAACAAGCACTGTACCAGATATGTTA	0	1490	0	0	0	0	0	0.00122817
34	GGTTTGAATGACAAATCAGTTCAGTGGTGTTTGC	0	1491	0	0	0	0	0	0.00122817
34	GTAACATGTGATGGTATTGGTGGATGTAGCAGTG	0	1492	0	0.000226809	0	0	0	0.00122817
34	GTAAGAGAGACTCAAGTTGTGGTTATACTCGTTG	0	1493	0	0	0	0	0	0.00122817
34	GTAAGGGCCATGGTCACGACCTAGCAGCCGGCTT	0	1494	0	0	0	0	0	0.00122817
34	GTAATAGGGAGGAGCACTGATTGCTTTTTATCTG	0	1495	0	0	0	0	0	0.00122817
34	GTACTCTATTGCTGATTATGATTGTTGCCTTTCA	0	1496	0	0	0	0	0	0.00122817
34	GTACTGTACTTGGTAGCTCGAGGCTAGCGGTGCC	0	1497	0	0	0	4.65215e-05	0	0.00122817
34	GTATGCTCGATTGCCGTGACAAGTACTTTTAGCG	0	1498	0	0	0	0	0	0.00122817
34	GTCAAACGAGCGCTTTATTCTCCTAGTCGAACTG	0	1499	0	0	0	9.30431e-05	0	0.00122817
34	GTCACCTTGTTAATGTTCGTGTGAGTTGCAGTTG	0	1500	0	0	0	0	0	0.00122817
34	GTCACGAGCACTTTGAGTGTTGCGGCCTGGCTTT	0	1501	0	0	0	0	0	0.00122817
34	GTCATCCATTTCGGTCATGCTTCATTGTCTCCTC	0	1502	0	0	0	0	0	0.00122817
34	GTCATCGGCAAGTAATCTGTCCGCGGTTCCCGCT	0	1503	0	0.000113404	0.000245845	4.65215e-05	0	0.00122817
34	GTCGACAGTAATATTGTGAGGAGAAAGGGAAAAT	0	1504	0	0	0	0	0	0.00122817
34	GTCGCAACTTTCGGCCAAGTCATTTCAGATCCCT	0	1505	0	0	0	0	0	0.00122817
34	GTCGGTCTGTGCTGGGTTGGCGATCTGCTTGGTG	0	1506	0	0	6.14613e-05	0	0	0.00122817
34	GTCTACCGGGCAGTATCCAAGTGACTCATGAGCG	0	1507	0	0	6.14613e-05	0	0	0.00122817
34	GTCTAGTATTCCTGGTTGCTCGTTTGTCCGTTTT	0	1508	0	0	0	4.65215e-05	0	0.00122817
34	GTCTATGTCGAAGTATACATTTTCGCTACTTGTG	0	1509	0	0	0	0	7.25924e-05	0.00122817
34	GTCTTGTTCAAGACGTTTGCGGGATAACAGTGGG	0	1510	0	0	0	0	0	0.00122817
34	GTGAATATCTTTTGGCTGTTCCTAGGGTCTCGGC	0	1511	0	0	6.14613e-05	0	0	0.00122817
34	GTGAGGTGTCCGAGCATTCGTACTGTCCTGGTTC	0	1512	0	0	6.14613e-05	0	0.000145185	0.00122817
35	GTGAGTTCACTATGCAAGGTCGGATCAACGCGCTT	0	1513	0	0	0	0	0	0.00122817
34	GTGCCTTGCTCCGCCCGTGGTGTAGCTTTGGATG	0	1514	0	0	0	0	7.25924e-05	0.00122817
34	GTGCGATAATAAAATGAGAAGGATGAAGTGTTAG	0	1515	0	0	0	0	0	0.00122817
34	GTGCGGATTAGGTTCACAGTTTGTGGGCGCGGTC	0	1516	0	0	0	0.000139565	0	0.00122817
34	GTGCTCTCGCATCAATACGGACAAGTCCGTGGGT	0	1517	0	0	0	0	0	0.00122817
34	GTGCTGTCGCACGGCAGGGTAAGCCTCGCTCGAC	0	1518	0	0	0	0	0	0.00122817
34	GTGGGGCTCGGGCTTCTCGAATTTGGGTGGTTAA	0	1519	0	0	0	0	0	0.00122817
34	GTGGTAGTCATATGGTCAGCACATAACCGACCGT	0	1520	0	0.000113404	0	0	0	0.00122817
34	GTGTCTGCTTGTTCCTCCATTCTTCATGTCTGGG	0	1521	0	0	0	0	0	0.00122817
34	GTGTGCATGCTGTTTGTTTAAGACTATGCATTCT	0	1522	0	0	0	0	0	0.00122817
34	GTGTGGTCAGTTCGTTAACCTGATAGTAGTCTTA	0	1523	0	0	0	0	0	0.00122817
34	GTGTTGGCTCCGGGTTGCATGAGAGTGTTGTGTG	0	1524	0	0	0	0	0	0.00122817
35	GTTAAGTGTTAGCTTGTGTTGGTACTGTGCGTCGC	0	1525	0	0	0	9.30431e-05	0	0.00122817
34	GTTAGACATAATCGATAGTACAATCTGAGGCCTT	0	1526	0	0	0	0	0	0.00122817
34	GTTATGTTCGGGTCTGGAACTCAACATCGGACTG	0	1527	0	0	0	0	0	0.00122817
34	GTTCACATGACTTGAGGAAAGCTTCGTGTAACTT	0	1528	0	0	0.000122923	0	7.25924e-05	0.00122817
34	GTTGAGTCACACCGTCTGAGCGACTGGCAATCGT	0	1529	0	0	0	0	0	0.00122817
34	GTTGATGTTATACGCTTTCCTGAGGTTGAGTATT	0	1530	0	0	0	0	0	0.00122817
34	GTTGTACGATATTTTTGTGGTGGATGAGGGTGTT	0	1531	0	0	0	0	0	0.00122817
34	GTTGTTGCATCCTGGCACCTTCCCCTGGAATGTT	0	1532	0	0	0	0	0	0.00122817
34	GTTTAGGCGTGGTTATGTCCTCCCACATGCGCTC	0	1533	0	0	0	0	0	0.00122817
34	GTTTAGGTCTTCTCTGGGCTTTGCATTTCGACTG	0	1534	0	0	0.000122923	4.65215e-05	0	0.00122817
34	GTTTCTTTATCTGCTTCGCCTTAGTTTGAGTTCC	0	1535	0	0	0	0	0	0.00122817
34	GTTTGGCTAAGATACTAATGCTTACGTGTTACTT	0	1536	0	0	0	0	0.000217777	0.00122817
34	GTTTTATCAGTCCCTATATAAGTGGATGAACGAG	0	1537	0	0	0	0	0	0.00122817
34	GTTTTTAATTCGTAACTTAAAGCGTTGCTTGAGG	0	1538	0	0	0	0	0.000145185	0.00122817
34	TAAAACAATTCGTTTCTGGTGCTTTAAACACACT	0	1539	0	0	0	0	0	0.00122817
34	TAAATATTTCGATTGTGTGTTTACGTGTCCGCTG	0	1540	0	0	0	0	0.000217777	0.00122817
34	TAAATTTTCTGGACGATCTACTTACACAAAGATG	0	1541	0	0	0	0	0	0.00122817
34	TAACGTCTCTGGTTCACACTCCTGTCTTACTACT	0	1542	0	0	0	0.000139565	0	0.00122817
34	TAACTGTGACCTGGTCACAGAGTTGGAGTCTGGG	0	1543	0	0	0	0.000139565	0	0.00122817
34	TAAGTATGTCATATTTATTAGACATGCCAAGTGG	0	1544	0	0	0	0	0	0.00122817
34	TAAGTATTCGTTCGTAGCGAGACGAAGGGTGGAC	0	1545	0	0	0	0	0	0.00122817
34	TAAGTCACAGGAATTGTTCTAATCCGCTTGTCTT	0	1546	0	0	0	0	0	0.00122817
34	TAATCTTGATCCATCTACTGCTGTTTCTTGCGTT	0	1547	0	0	0	0	0	0.00122817
34	TAATTGTGTGTTAATAATGTGAACTTGGGCTTGA	0	1548	0	0	0	0	0	0.00122817
34	TACAGATGTCATGACTGGTCTAATTGCCATGTGA	0	1549	0	0	0	0	0	0.00122817
34	TACCACGTTCTGGGTACATTACCTTTATAGAATT	0	1550	0	0	0	0	0	0.00122817
34	TACCGTTTGTTCTTCCACTTTGAGTGGGGGAGTT	0	1551	0	0	0	0	0	0.00122817
34	TACGTTCGTAGGTGTCTGTACATTTTTTGCTCCC	0	1552	0	0	0	4.65215e-05	0	0.00122817
34	TACTCACCTCCCTGGATTGAGGTTATTCATCAGT	0	1553	0	0	0	0	0	0.00122817
34	TACTGGTGCAACCACATGCTACTGAAGGGCGCTG	0	1554	0	0.000113404	0	0.000139565	7.25924e-05	0.00122817
34	TACTGTTTGTATCTTGCATCAACCTTTCCGATCC	0	1555	0	0	0	0.000139565	0	0.00122817
34	TACTTATAGGCTGCAAACTTGTGGTGCCTGTCGT	0	1556	0	0	0	0	0	0.00122817
34	TAGAATGAGTGTAAACGTGACCAGCGGTGTGCGA	0	1557	0	0	0	0	0	0.00122817
34	TAGAGCGTGACTCGCGATGCCCTGCTTGTCATGA	0	1558	0	0	0	4.65215e-05	0	0.00122817
34	TAGCCAACGTGTGCCGATGCAGCTTGGGTGTGTG	0	1559	0	0.000567022	0.000122923	0	0	0.00122817
34	TAGCTTCTTAATCTCAGGTTTACTTCTTGTGACG	0	1560	0	0	0	0	0	0.00122817
34	TAGGGTTATCGATTTGCAAAGAAAGGTATGGAAT	0	1561	0	0	0	0	0	0.00122817
34	TAGTAACTGACTCTCGGTCCCATCTTGACGGTGT	0	1562	0	0	0	4.65215e-05	0	0.00122817
34	TAGTAACTTGGGGGCGATAATGCCGCCTTGGCTG	0	1563	0	0	0	0	0	0.00122817
34	TAGTCGGGATTGGTCTCATTTGTTTACGGTAATA	0	1564	0	0	0	0	0	0.00122817
34	TAGTCTACGTGACGTATCCAGGGCTGCAAGTTTC	0	1565	0	0	0	0	0.000145185	0.00122817
34	TAGTCTTATTGGTATTCTTAACATGGCCGTAGTC	0	1566	0	0	0	0	0	0.00122817
34	TATAACTGAGTAAGTCGTGTTTTTTCCGACCAAT	0	1567	0	0	0	0	0	0.00122817
34	TATAGTTGAAAGTCGGCTTGTTTTAACCATTCTA	0	1568	0	0	0.000122923	0	0	0.00122817
34	TATAGTTTTATTCGGTGCGTTCTTGAATTAGCTG	0	1569	0	0	0	0	0	0.00122817
34	TATATTTGGTCCTTGCAAAACGCTACTCGATCGT	0	1570	0	0	0	0	0	0.00122817
34	TATCGTACTACCAAGATGGGCCCTCAATAACGTT	0	1571	0	0	0	0	0	0.00122817
33	TATCTATATACATAGATTCTCTAGTTGTCCATG	0	1572	0	0	0	0	0	0.00122817
34	TATGACTAGTTCTCTAGTTAGCGTATGCTGGCTG	0	1573	0	0	0	0	7.25924e-05	0.00122817
34	TATGCACAAGGGACATTTGTGCTTGGCTGCATCT	0	1574	0	0	0	4.65215e-05	0	0.00122817
34	TATGGTTAAGGCCTTTACACTGTCTTTGCTTTAT	0	1575	0	0	0	4.65215e-05	0	0.00122817
34	TATTCATGGTTTGCCTAGCTAATCATGGCTGTTG	0	1576	0	0	6.14613e-05	0	0	0.00122817
34	TATTTGTTTTTTTGTTTATCCTCTGTTTGTTCTC	0	1577	0	0	0	0	0	0.00122817
34	TATTTTCTTTGTTAACCAATTTATTTCGCCACTT	0	1578	0	0	0	0	0	0.00122817
34	TCAATCTCCTTATGCGAGGGCTGGCCGCCGTATC	0	1579	0	0	0	0	0	0.00122817
34	TCACGGTGTAGTCCATGCGTTTGCAGTGTCTTTC	0	1580	0	0	0	4.65215e-05	7.25924e-05	0.00122817
34	TCACGTTCTCCGGGCCACGCTTCACTATGTGGCA	0	1581	0	0	0	4.65215e-05	0.000145185	0.00122817
34	TCATACTACACATACTCTGGACTGATGGCGCGTT	0	1582	0	0	0	0	0	0.00122817
34	TCATATCTCCGGTGCCGGTGTGGCTCTTGGGCTT	0	1583	0	0	6.14613e-05	0	0.000145185	0.00122817
34	TCATGTCTAAGGATACTCTGTTGTGTTCACCATG	0	1584	0	0	0	0	7.25924e-05	0.00122817
35	TCATGTTGTGCTCTTTGAGCATGTTCAATTCATGT	0	1585	0	0	0.000122923	4.65215e-05	7.25924e-05	0.00122817
34	TCATTAGCAACCGCGTAGGGTATTTCGTCCTAGA	0	1586	0	0	0	0	0	0.00122817
34	TCATTGACGAGCAGTTCGAGCAGACCTGGCGTTG	0	1587	0	0	0	4.65215e-05	0	0.00122817
34	TCCCTAATCGTGTTGTGGGCAGGTCTGTCTGCTG	0	1588	0	0	6.14613e-05	0.000139565	7.25924e-05	0.00122817
34	TCCCTTGATGTGTGCTCATCTGGGGGTTGAGGTC	0	1589	0	0	0	4.65215e-05	0	0.00122817
34	TCCGTCGCATGGGCGTACCTTTCGTTTCTGTGTC	0	1590	0	0	0	4.65215e-05	0	0.00122817
34	TCCTAAGGTTCGTTGGGCCTTCGTGTCATGGTTA	0	1591	0	0	0	4.65215e-05	0	0.00122817
34	TCCTACGTCGATTCTATAACGTTTGCGTCTACAA	0	1592	0	0	0	0	0	0.00122817
34	TCCTCGAACTTTTCGCTATCTGCATAAATGCTTC	0	1593	0	0	6.14613e-05	0	0	0.00122817
34	TCCTCGATTTAGCGAGCTATTTGACACAGCTTTG	0	1594	0	0	0	0	0	0.00122817
34	TCCTGATATCTTCCTGTCTGCGGCTGCCCTCTCG	0	1595	0	0	0	9.30431e-05	0	0.00122817
34	TCCTTATGGAGTGCCTATCTTCGCGTGCACGCCG	0	1596	0	0	0	0	0	0.00122817
33	TCGAATTCATTTTTCTCTCTTCACTTGATGTTG	0	1597	0	0	6.14613e-05	4.65215e-05	0	0.00122817
34	TCGAGACGTCTTCGCCTGCCCCAGCAGTACAGTG	0	1598	0	0	0	0	0	0.00122817
34	TCGATACTTGAATTTGACTGCTTCGCGACTCGCT	0	1599	0	0	0	0	0	0.00122817
34	TCGATTCTTGTTTTTGACTCTTGTTTTTCCTTTG	0	1600	0	0	0	9.30431e-05	0.00029037	0.00122817
35	TCGCCGCAATATCGAACTCCTGGGACTTGATCATG	0	1601	0	0	0	0	0	0.00122817
34	TCGGGTTTATCTCTTCATACAACTCTTTGCCACT	0	1602	0	0	0	0	0	0.00122817
34	TCGTACTAGGTTCTTATCCATTGGTCATGTGGGA	0	1603	0	0	0	0	0	0.00122817
34	TCGTACTTCCTCCCTTCCGACCTTCGCGCTCGGT	0	1604	0	0	0	4.65215e-05	0.000145185	0.00122817
34	TCGTAGTAATCCGGCGTGGTCCCGTGGGACACAG	0	1605	0	0	0	0	0	0.00122817
34	TCGTGAGTGCTGCACGATTTCCTCCTGTCTTTTA	0	1606	0	0	0	0	0	0.00122817
35	TCGTTTATGAATCGATGGCTGTCTACCTAGCTGTG	0	1607	0	0	6.14613e-05	0	0	0.00122817
34	TCTAATCCTGAATGAGCTCGCAGATACTCTCGTG	0	1608	0	0	0	9.30431e-05	0	0.00122817
33	TCTACTTTCTTGCATCGTTACCGCAAGTATTTT	0	1609	0	0	0	0	0	0.00122817
34	TCTAGATAGGTTTGGCATTCTCGCTTTTGGTTCG	0	1610	0	0.000340213	0	0	0	0.00122817
34	TCTAGGACTTCGTACTTCCAGATTTCACTGCTCG	0	1611	0	0	0	4.65215e-05	0	0.00122817
34	TCTCAGGAATTTGTCTCTTTGGGAAATGCAGAAT	0	1612	0	0	0	0	0	0.00122817
34	TCTGACCCATCTGACATGATGTCATTTGTCGTCT	0	1613	0	0	0.000122923	0.000186086	0.000217777	0.00122817
34	TCTGACGGTAGGTGGCGCTGCTTCGGATGTCACG	0	1614	0	0	0	0	0	0.00122817
34	TCTGGATTTTGGTCTCATAGTGGGATATCTCTGT	0	1615	0	0.000340213	6.14613e-05	4.65215e-05	7.25924e-05	0.00122817
34	TCTGTCGTGCTTGTATCTGTTGTCCGCTTCAGGG	0	1616	0	0	0	0	0	0.00122817
34	TCTTCCCACAATGTGAGAAGTTTGTAGGTCACGT	0	1617	0	0	0	0	0.00029037	0.00122817
34	TCTTCTACGTGGTTTGCGGGTGTGGCTCTACATG	0	1618	0	0	0	4.65215e-05	0	0.00122817
34	TCTTGTCCACATCCTGTGACGTATTGAGCCTTCA	0	1619	0	0	0	4.65215e-05	0	0.00122817
34	TCTTGTTGATCCTCTCAGCAGCGCGAGTGGACCG	0	1620	0	0	0	9.30431e-05	7.25924e-05	0.00122817
34	TCTTGTTTATTGTCTGATTCACCTTCGCTTAGTG	0	1621	0	0	0	0	0	0.00122817
34	TGAACATTCTACACCTTGACGTTCGCTGCCTGGT	0	1622	0	0	0	0	0	0.00122817
34	TGATCAGGGCAACTTTTTAAACTGCCGTAGCTTA	0	1623	0	0	0	0	0	0.00122817
34	TGATCGTCTGCATACGTCTTCTCCATTTCGCTGC	0	1624	0	0	0.000122923	0.000325651	0.000362962	0.00122817
34	TGATGAGGCGGCTTCTGAGGACCGGAATGCGATG	0	1625	0	0	0	0	0	0.00122817
34	TGATTGACTCCTAGTCGGTTTCTTGTTGCTTATG	0	1626	0	0	0	0	0	0.00122817
34	TGATTTGCCTCGTTATTGACTATAACCCCATTGT	0	1627	0	0	0	0	0	0.00122817
34	TGCAGCAGGCTAGATTTGGACATGTTTTAACCTT	0	1628	0	0	6.14613e-05	0	0	0.00122817
34	TGCCGTCGTTGTTTAAATATTTTCGCAAGGCTGA	0	1629	0	0	0	0	0	0.00122817
34	TGCTCTTTCAGGTTAACGATTGTATGATCCTATT	0	1630	0	0	0	0	0	0.00122817
34	TGGAAACGCTAAGATGGTGTTCAGTGGAACAATC	0	1631	0	0	0	0	0	0.00122817
34	TGGACATACAGATTGGCTCTTTTGCGTGTATTGT	0	1632	0	0	0	0	0	0.00122817
34	TGGAGAATACTGGCCTTGCTGCTCGTTGTTGGGA	0	1633	0	0	0	4.65215e-05	0	0.00122817
34	TGGCCTTGCCACCATGTTTCGGAGTGGGGCCTGA	0	1634	0	0	0	0.000139565	0	0.00122817
34	TGGCGTAGGTCTGTAAGTTCATACTCCCTGCGTG	0	1635	0	0	0.000184384	0	0	0.00122817
34	TGGGAGTATGGGTCGTTGTGTAGTTACTATTGTC	0	1636	0	0	0	0	0	0.00122817
34	TGGGCGATGTTTGTAGTTCACACTGGGATACTCG	0	1637	0	0	0.000122923	0	0	0.00122817
34	TGGGGATGTGGTTCGTTGATAAATACTTCGGTCG	0	1638	0	0	0	4.65215e-05	0	0.00122817
34	TGGGTTTTACCGCTGCCTCTGGAGTCTTCGTGTG	0	1639	0	0	6.14613e-05	0	0	0.00122817
34	TGGTCAACCAAGGGTGGTTACTATGGGTCCGTGT	0	1640	0	0	0	0	0	0.00122817
34	TGGTCTGGTTGTCTATGATTGGCTCGCGGTGTGG	0	1641	0	0	0.000122923	0.000186086	0	0.00122817
34	TGGTTCTGTCCGAGGCCAAACCATATGTCGTTAA	0	1642	0	0.000113404	0	0	0	0.00122817
34	TGGTTTTGACTGTTTTGTAGGACGCATCGCGGTG	0	1643	0	0	0	4.65215e-05	0	0.00122817
34	TGTAAAATTTGATGCCAGCTCATCGGAAGTACTC	0	1644	0	0	0	0	0	0.00122817
34	TGTACAAGGACCACTCTAGGATCTATATTTCAAA	0	1645	0	0	0	0	0	0.00122817
34	TGTCGCCCAGACGTTGTGCGTGGCGGCTCTGCGG	0	1646	0	0	0	0	0.000217777	0.00122817
34	TGTCTATTCTAAGGCAATTCGCTCCTTTTACAAT	0	1647	0	0.000226809	6.14613e-05	0	0	0.00122817
34	TGTCTCTAGCCGTCAGGACCGTTTTATTTCATTC	0	1648	0	0	0	0	0	0.00122817
34	TGTGGCACCGTGGGTTTCAGTGTACTTGTCTCTG	0	1649	0	0	0	0.000186086	0.000217777	0.00122817
34	TGTGTGGTGTCCCAGGCAATTAGCGTCGGTGTAT	0	1650	0	0	0	0	0	0.00122817
34	TGTGTTTGTTGTACGATTAGGCGGATAGGGTCGA	0	1651	0	0	0	0	0	0.00122817
34	TGTTAGTGCTTTATTGGTCTTTTCTCGGTCATAC	0	1652	0	0	6.14613e-05	4.65215e-05	0	0.00122817
34	TGTTTGTTTCATTTTCCTTGATGGCTTTTCGGGA	0	1653	0	0	0	4.65215e-05	0	0.00122817
34	TGTTTTGTCTAACCTAGGTTGTACATCACTGCCT	0	1654	0	0	0	0	0	0.00122817
34	TTAATGACCTTATTGTCTGCTACGGGCGACCTGG	0	1655	0	0	0	0	0	0.00122817
34	TTACAAATTCAAGTTGTACTCGTTCACTAACTCG	0	1656	0	0.000226809	0	0	0	0.00122817
34	TTACAATCATGTGGTTTAATATGATCCATTTGTG	0	1657	0	0	0	0	0	0.00122817
34	TTACGAAAGAAATAGTTCAGTACGGTTGGGTTTT	0	1658	0	0	0	0	0	0.00122817
34	TTACGAAATGAGCATTACCCACCTTGGAGTTTGA	0	1659	0	0	0	0	0	0.00122817
34	TTACGTCTCGATATCCGGTCAGCTTATGCCGCTT	0	1660	0	0	0	0.000139565	7.25924e-05	0.00122817
34	TTACTATTGTGGTTACTCATAGTTTGGCCCTCCT	0	1661	0	0	6.14613e-05	0	0.000217777	0.00122817
34	TTAGAAGCTAGATTTTTTAACCTCAAGTATCTTA	0	1662	0	0	0	0	0	0.00122817
33	TTAGACTAGTAGTATGTCTTGCGTGCTCTCGGC	0	1663	0	0	0	0	0	0.00122817
34	TTAGTCATATGGTGGGTGTGGTCACCACTAAGGG	0	1664	0	0	0	4.65215e-05	0	0.00122817
34	TTAGTTGGAGGATGTAAGATTGTATGGCCCAAAG	0	1665	0	0	0	0	0	0.00122817
34	TTATGCCGGGATAACGCAAATAATGGAGCTGGGG	0	1666	0	0	0	0	0	0.00122817
34	TTATTCCGTATATGATGGTTCGCACTGACAGCTG	0	1667	0	0.000113404	6.14613e-05	4.65215e-05	0	0.00122817
34	TTATTCGAGCTCGGTACATCGTCCGGACGGGCCG	0	1668	0	0	0	0	0	0.00122817
34	TTCATCGTTGGGTTTCAAAGTCCAGTGGGGTAAC	0	1669	0	0	0	0	0	0.00122817
34	TTCATTGCTGGGGTAGTTTGGCTACGGCGTCCTC	0	1670	0	0	6.14613e-05	9.30431e-05	0.00029037	0.00122817
34	TTCATTTCTCAGTCTATTTACTTTTTTCTTGGCT	0	1671	0	0	0	0	7.25924e-05	0.00122817
34	TTCCCTCCAGCCAATGACAGCCTGATGAGTCGGG	0	1672	0	0	0	0	0	0.00122817
34	TTCGTAAGAGTTAGGTACATTCCGTCGGTCTGTC	0	1673	0	0	0	4.65215e-05	0	0.00122817
34	TTCGTTGGGTTTATCCTTGATTTTGTATTCACTT	0	1674	0	0	0	0	0	0.00122817
34	TTCTCCATTCCGTCATACAGATATCTCGTCATTT	0	1675	0	0	6.14613e-05	0	0	0.00122817
34	TTCTCTATCTAACAGCGCTTTGTAGTTATCATTT	0	1676	0	0	0	0	0	0.00122817
33	TTCTGACGCTATGTCCTCCTATCTATCTGCGGG	0	1677	0	0	0	0	0	0.00122817
35	TTCTTTATCGACTGTAATGTTAGACATCCTTGCTG	0	1678	0	0	0	0.000279129	7.25924e-05	0.00122817
34	TTGATTCATTTTTGCTTGGTACGTCCTACGCTGG	0	1679	0	0	0	9.30431e-05	7.25924e-05	0.00122817
34	TTGATTGGGATAGTGATTATGTACGTCTGTGTGG	0	1680	0	0	0	0	0	0.00122817
34	TTGCCTGGCTAAAGCTGCCGGCGTGTGGCTACCG	0	1681	0	0	0	4.65215e-05	0.000362962	0.00122817
34	TTGCGTTGAGAAACAACTGTGTGGACTATTTCTT	0	1682	0	0	0	0	0.000145185	0.00122817
34	TTGGGCAAGCTGTGTTTCACTTTTTATCTGGTTG	0	1683	0	0	0	0	0	0.00122817
34	TTGGTATACGAATCCCAATGGTGGACTGGTGCTG	0	1684	0	0	0	4.65215e-05	0	0.00122817
34	TTGGTTGTATCTGTTCATATTTTGGTCCATCTTA	0	1685	0	0	0	9.30431e-05	0	0.00122817
34	TTGTAGCTACTGTTAGGTGCTGTTAATCTTAGCC	0	1686	0	0	0	0.000139565	0	0.00122817
34	TTGTGATACTGTCATTTTGGTTGCTCATGTCCTG	0	1687	0	0	0	0	7.25924e-05	0.00122817
34	TTGTGGTTGCGGTTTGTTAGATGCGTAACGCGGT	0	1688	0	0.000113404	0	0	0.000145185	0.00122817
34	TTGTTCGTTACGCCTGTCGTGGTGGACGCCCGGG	0	1689	0	0	6.14613e-05	0.000139565	0.000145185	0.00122817
34	TTGTTTACCTAGGCCTCTCATCGGGCTAACTTGT	0	1690	0	0	0	0	0	0.00122817
34	TTGTTTTATTTTTTCTAAGTTTTTCTGCTAAAGC	0	1691	0	0	0	0	0	0.00122817
[truncated: 3,750 more rows]

## Sheet: Supp Table S3
Supplementary Table S3: Multiple alignments of the 200 most abundant families have been performed using MultAlin. Similarities between Family 1 and Family 2 are indicated in bold letters.
Family
1	-	-	-	-	-	-	A	T	G	T	C	G	A	C	T	G	G	C	G	T	T	G	G	G	A	A	A	T	G	C	C	G	C	T	T	A	G	T	G	G	-	-	-	-	-	-	-	-	-
2	-	-	-	-	-	-	-	-	G	T	C	G	A	A	A	G	G	T	T	T	T	G	G	G	A	A	A	G	C	A	C	C	T	C	A	G	T	T	C	T	T	G	A	G	-	-	-	-	-
179	-	-	-	-	-	-	G	C	G	T	T	A	T	C	T	T	G	C	T	A	C	A	G	G	G	C	A	G	A	C	C	T	C	T	A	T	G	T	T	A	-	-	-	-	-	-	-	-	-
6	-	-	-	-	-	-	G	T	G	T	C	G	T	G	T	C	T	T	G	A	C	T	A	T	C	A	A	G	C	T	A	G	T	C	T	C	T	T	T	T	-	-	-	-	-	-	-	-	-
9	-	-	-	-	-	-	-	T	T	G	T	C	T	C	C	T	T	T	G	G	C	T	G	T	T	A	T	G	C	T	C	G	T	C	T	C	T	G	C	T	G	-	-	-	-	-	-	-	-
200	-	-	-	-	-	-	-	T	T	A	T	C	T	T	T	T	A	T	T	T	G	C	A	G	T	A	C	G	C	T	A	T	T	C	T	C	T	G	C	T	T	-	-	-	-	-	-	-	-
10	-	-	-	-	-	-	-	-	A	T	G	T	T	T	G	T	T	T	G	A	T	A	C	A	T	G	C	A	T	T	A	T	C	C	T	T	T	C	C	T	T	T	-	-	-	-	-	-	-
196	-	-	-	-	-	-	-	-	T	G	G	T	T	C	T	T	T	T	G	A	G	T	C	C	T	C	G	T	G	T	C	T	C	C	T	T	T	T	G	T	G	T	-	-	-	-	-	-	-
112	-	-	-	-	-	-	-	-	-	-	T	T	G	T	T	T	T	T	G	T	T	T	T	G	T	G	A	A	C	A	A	T	C	C	T	T	A	T	C	T	A	T	C	G	-	-	-	-	-
60	-	-	-	-	-	-	-	-	-	-	-	T	T	T	G	T	C	T	G	C	C	A	T	T	C	G	C	C	G	T	A	T	A	C	T	G	G	C	T	T	G	C	T	G	C	-	-	-	-
72	-	-	-	-	-	-	-	-	-	-	-	T	A	C	G	T	T	T	A	G	T	A	T	A	C	T	C	C	C	T	A	T	G	C	A	T	C	T	T	T	T	T	T	G	G	-	-	-	-
56	-	-	-	-	-	-	-	-	-	-	G	T	T	T	A	T	C	T	T	T	T	C	T	T	A	G	G	T	A	T	C	G	C	G	A	A	T	C	C	T	C	T	A	G	-	-	-	-	-
121	-	-	-	-	-	-	-	-	-	A	G	T	T	C	A	G	A	C	T	T	T	C	T	T	C	T	G	T	C	T	C	T	C	T	G	A	T	T	C	G	G	T	G	-	-	-	-	-	-
103	-	-	-	-	-	-	-	-	T	A	G	T	T	T	A	G	G	A	T	T	T	C	T	T	T	G	T	G	A	T	C	C	C	T	A	G	T	T	G	A	A	C	-	-	-	-	-	-	-
98	-	-	-	-	-	-	-	-	G	T	T	C	T	T	A	T	T	T	T	T	G	G	T	G	C	G	T	A	G	T	C	A	A	T	T	C	T	G	C	G	T	G	-	-	-	-	-	-	-
191	-	-	-	-	-	-	-	-	T	A	T	T	T	T	A	C	G	T	T	A	G	G	T	T	C	A	T	C	A	T	C	G	G	C	G	C	T	G	G	G	G	G	-	-	-	-	-	-	-
175	-	-	-	-	-	-	-	C	T	T	T	C	T	T	C	T	A	C	T	T	T	C	T	T	C	T	T	G	A	G	C	G	T	T	G	G	T	T	C	G	G	-	-	-	-	-	-	-	-
177	-	-	-	-	-	-	G	A	A	T	T	C	T	T	A	C	G	G	T	T	T	G	T	T	C	C	A	G	C	G	C	T	G	C	G	T	G	T	C	G	-	-	-	-	-	-	-	-	-
46	-	-	-	-	-	-	-	-	-	-	T	T	T	A	G	C	G	T	T	T	G	G	T	T	T	C	C	A	T	T	A	C	C	T	T	C	G	G	G	C	G	C	T	G	-	-	-	-	-
99	-	-	-	-	-	-	-	-	-	-	-	G	T	T	T	C	T	T	G	T	T	T	T	A	T	G	T	G	G	T	A	C	T	T	T	C	T	A	C	C	G	T	G	G	G	-	-	-	-
184	-	-	-	-	-	-	-	-	-	-	-	G	T	T	G	A	G	T	G	G	G	T	C	G	T	A	C	C	C	G	A	C	T	A	T	C	T	G	C	T	G	C	G	T	G	-	-	-	-
5	-	-	-	-	-	-	-	-	-	-	-	A	C	T	A	A	C	C	A	T	G	C	T	C	A	T	C	A	T	G	T	G	G	T	T	C	C	G	T	A	T	T	A	G	G	-	-	-	-
41	-	-	-	-	-	-	-	-	-	-	-	-	-	T	A	C	C	T	A	C	G	A	T	G	A	T	T	G	T	C	T	G	T	C	T	C	A	C	G	C	T	T	A	G	T	C	T	-	-
107	-	-	-	-	-	-	-	-	T	C	G	T	C	T	A	T	C	G	G	T	T	T	T	A	T	T	C	G	T	T	C	C	T	T	T	T	A	G	A	T	T	T	-	-	-	-	-	-	-
158	-	-	-	-	-	-	-	-	T	G	T	T	T	T	A	T	C	T	A	T	T	T	T	G	G	T	G	G	T	G	T	C	T	C	A	T	A	C	G	A	T	T	-	-	-	-	-	-	-
28	-	-	-	-	-	-	-	-	-	A	G	A	T	A	A	T	T	T	T	T	G	C	T	C	A	T	A	G	C	G	T	T	G	T	T	C	G	C	T	G	C	C	T	-	-	-	-	-	-
110	-	-	-	-	-	-	-	T	T	A	T	C	T	C	A	C	G	A	T	A	C	G	T	C	C	T	A	G	G	G	T	T	G	T	T	C	T	T	T	T	T	-	-	-	-	-	-	-	-
36	-	-	-	-	-	-	-	-	-	-	C	T	C	G	A	C	G	G	A	C	C	G	T	C	T	T	T	G	T	G	T	T	G	T	C	T	G	C	G	G	C	A	T	G	-	-	-	-	-
199	-	-	-	-	-	-	-	-	-	-	-	T	T	A	A	C	G	T	T	T	C	T	T	A	T	T	C	G	T	T	T	T	T	A	C	T	G	T	T	G	C	T	A	G	G	-	-	-	-
17	-	-	-	-	-	-	-	-	-	-	-	-	-	A	T	C	T	T	T	T	T	G	G	G	T	T	T	G	T	C	T	A	T	C	G	C	G	G	T	G	T	T	C	C	T	G	G	-	-
178	-	-	-	-	-	-	-	-	-	-	-	-	G	A	T	A	T	A	T	G	T	G	T	G	T	T	T	G	T	C	T	C	C	A	A	C	T	T	T	G	C	T	G	G	A	G	-	-	-
105	-	-	-	-	-	-	-	-	-	-	T	A	T	G	T	A	T	T	T	T	T	G	T	G	A	G	T	G	T	T	T	G	T	G	G	T	T	T	C	A	T	T	C	G	-	-	-	-	-
35	-	-	-	-	-	-	-	-	-	C	T	A	C	A	C	G	G	T	T	T	C	G	T	G	A	T	T	C	G	C	A	G	T	C	T	C	T	C	T	T	G	T	G	-	-	-	-	-	-
188	-	-	-	-	-	-	-	-	-	-	T	A	C	T	T	T	T	T	C	T	A	G	T	G	A	T	T	G	G	C	A	A	T	C	C	A	G	T	T	T	G	C	A	T	-	-	-	-	-
109	-	-	-	-	-	-	-	-	-	-	-	-	-	T	G	T	G	A	T	C	C	G	T	G	A	G	T	C	G	C	A	A	C	T	C	G	G	C	T	T	C	G	T	G	G	G	A	-	-
7	-	-	-	-	-	-	-	T	C	T	C	G	T	C	A	C	A	T	G	C	G	G	G	G	A	T	T	C	T	T	C	G	T	T	G	G	C	G	C	T	C	-	-	-	-	-	-	-	-
51	-	-	-	-	-	-	-	-	C	T	C	T	T	C	T	T	A	T	C	C	G	T	C	T	A	T	T	T	G	T	C	C	T	A	G	A	G	G	C	T	T	T	-	-	-	-	-	-	-
75	-	-	-	-	-	-	-	T	C	C	T	T	T	C	T	T	A	C	C	T	G	C	C	A	G	A	C	A	G	T	C	A	A	T	G	G	C	T	T	T	C	-	-	-	-	-	-	-	-
141	-	-	-	-	-	-	G	G	C	T	G	T	A	G	T	T	A	C	G	T	A	G	A	C	A	T	C	A	T	T	C	T	A	T	T	G	C	T	G	T	-	-	-	-	-	-	-	-	-
13	-	-	-	-	-	-	-	-	-	C	A	T	T	G	T	T	C	A	G	C	G	T	T	C	A	T	G	G	G	G	C	T	T	G	G	G	C	G	C	G	T	T	C	-	-	-	-	-	-
162	-	-	-	-	-	-	-	-	-	-	T	T	G	G	T	G	A	T	A	G	G	T	T	C	T	T	T	T	G	C	G	T	T	C	C	C	T	G	C	G	T	T	C	T	-	-	-	-	-
120	-	-	-	-	-	-	-	-	-	A	G	T	C	T	T	C	G	C	T	G	A	T	T	A	C	T	G	T	G	T	C	T	T	C	G	A	C	G	G	G	G	T	C	-	-	-	-	-	-
73	-	-	-	-	-	-	-	-	-	T	A	T	A	C	T	T	A	G	G	C	G	T	T	C	C	T	A	A	C	T	T	C	T	C	C	A	T	G	G	C	T	C	C	-	-	-	-	-	-
124	-	-	-	-	-	-	-	-	-	-	A	T	G	T	T	A	A	G	T	T	G	T	T	C	A	G	T	T	G	T	T	T	T	C	C	A	C	G	G	T	T	C	T	G	-	-	-	-	-
69	-	-	-	-	-	-	-	-	-	-	C	T	T	G	T	C	A	T	T	T	G	G	T	G	T	T	A	C	A	T	T	C	G	G	G	T	C	T	A	C	G	T	C	A	-	-	-	-	-
102	-	-	-	-	-	-	-	T	A	G	T	T	A	G	T	T	A	A	T	T	G	G	T	G	C	T	A	C	A	C	A	C	T	C	C	T	G	C	C	T	T	-	-	-	-	-	-	-	-
113	-	-	-	-	-	-	-	-	-	-	T	T	T	G	T	C	A	T	T	G	G	A	C	G	T	T	T	A	A	C	C	T	T	T	A	A	G	T	C	C	T	C	A	T	-	-	-	-	-
114	-	-	-	-	-	-	-	-	-	-	T	T	T	G	T	T	C	C	T	G	A	T	C	G	A	T	G	C	C	T	T	C	T	G	G	A	T	T	T	G	T	C	G	T	-	-	-	-	-
70	-	-	-	-	-	-	-	-	-	-	C	T	T	T	C	T	G	T	C	A	A	G	T	C	C	T	G	T	C	A	C	A	A	T	T	A	T	T	G	T	T	G	T	C	-	-	-	-	-
78	-	-	-	-	-	-	-	-	-	-	-	-	T	G	T	G	G	C	C	A	A	C	A	G	C	A	T	G	C	A	G	C	C	T	C	A	T	C	C	T	T	G	G	C	T	C	-	-	-
159	-	-	-	-	-	-	-	-	T	T	A	G	T	C	G	A	G	C	C	T	A	G	A	T	T	T	T	T	G	T	T	T	T	C	G	A	T	C	G	T	T	C	-	-	-	-	-	-	-
161	-	-	-	-	-	-	-	-	-	-	-	T	T	G	G	G	G	C	C	T	T	G	A	A	C	G	T	C	T	C	T	A	T	C	G	T	T	T	G	T	T	C	G	G	G	-	-	-	-
173	-	-	-	-	-	-	-	-	-	-	-	C	T	A	G	C	G	A	G	T	A	T	A	A	C	T	T	C	G	C	T	C	A	T	A	C	T	G	G	T	T	C	G	T	A	-	-	-	-
3	-	-	-	-	-	-	-	-	-	A	G	A	T	C	G	G	A	A	G	A	G	C	A	C	A	C	G	T	C	T	G	A	A	C	T	C	C	A	G	T	-	-	-	-	-	-	-	-	-
165	-	-	-	-	-	-	A	G	C	A	T	A	G	C	G	G	T	T	G	A	G	A	C	C	G	C	C	T	C	T	G	G	G	C	T	A	C	T	G	G	-	-	-	-	-	-	-	-	-
176	-	-	-	-	-	-	-	G	A	A	G	A	G	C	T	T	C	T	T	A	T	C	T	C	A	G	A	T	C	G	G	G	A	C	T	T	G	T	G	A	A	-	-	-	-	-	-	-	-
63	-	-	-	-	-	-	-	-	-	A	T	A	A	C	T	C	C	T	A	A	A	G	T	C	A	G	A	A	T	C	T	G	T	C	T	C	T	T	T	G	T	A	C	-	-	-	-	-	-
14	-	-	-	-	-	-	-	-	-	-	T	A	T	T	G	C	C	T	T	A	G	A	T	T	G	T	C	A	C	T	T	T	A	G	C	A	T	T	G	T	T	T	T	A	-	-	-	-	-
136	-	-	-	-	-	-	-	G	A	T	T	A	T	T	G	C	C	C	T	T	G	C	T	C	G	T	T	C	C	T	A	G	T	A	T	T	T	T	G	T	T	-	-	-	-	-	-	-	-
43	-	-	-	-	-	-	-	-	-	T	T	A	T	T	G	A	C	A	C	G	C	T	T	G	G	T	T	G	T	T	G	A	A	C	T	T	T	T	G	T	T	A	G	-	-	-	-	-	-
53	-	-	-	-	-	-	-	G	T	C	A	A	T	C	G	A	T	A	G	C	G	C	T	G	G	T	C	T	A	T	A	T	A	C	T	T	T	G	C	T	C	-	-	-	-	-	-	-	-
40	-	-	-	-	-	-	-	G	T	G	C	C	T	T	G	A	T	A	T	G	T	T	C	A	G	G	T	C	G	T	C	A	A	A	T	G	C	T	G	T	T	-	-	-	-	-	-	-	-
18	-	-	-	-	-	-	C	G	T	T	T	A	T	T	A	G	C	T	G	A	A	A	T	G	T	A	C	G	C	T	A	G	A	G	T	G	C	T	T	A	-	-	-	-	-	-	-	-	-
96	-	-	-	-	-	-	G	G	T	G	T	A	T	A	A	G	T	A	T	A	A	C	T	G	T	A	C	T	T	A	C	T	C	G	C	A	C	T	G	T	-	-	-	-	-	-	-	-	-
54	-	-	-	-	-	-	-	G	T	C	T	G	T	T	A	G	G	C	T	C	C	A	T	T	G	A	T	G	G	T	T	C	A	G	G	G	A	T	A	T	T	-	-	-	-	-	-	-	-
153	-	-	-	-	-	-	-	T	A	T	T	C	T	T	A	G	C	T	T	A	C	G	A	C	A	C	T	A	C	T	T	C	A	C	G	C	T	T	A	T	C	-	-	-	-	-	-	-	-
38	-	-	-	-	-	-	G	A	G	G	T	A	T	T	T	C	G	T	G	T	G	T	T	T	A	A	A	T	T	T	T	T	G	T	T	C	T	T	T	A	-	-	-	-	-	-	-	-	-
94	-	-	-	-	-	G	G	A	C	A	C	A	T	T	A	C	G	A	G	C	G	T	T	G	A	T	G	T	C	T	T	A	G	C	T	G	T	T	A	-	-	-	-	-	-	-	-	-	-
139	-	-	-	-	-	-	-	-	G	C	T	A	T	T	C	G	C	A	G	A	G	T	T	A	A	T	A	T	C	G	T	T	T	A	T	C	A	C	T	T	T	T	-	-	-	-	-	-	-
85	-	-	-	-	-	-	A	T	C	G	G	G	T	A	T	C	C	A	G	G	G	C	T	G	A	T	G	C	C	G	T	G	A	C	A	C	A	C	G	T	-	-	-	-	-	-	-	-	-
119	-	-	-	-	-	-	A	C	T	T	C	G	T	G	T	C	G	A	A	G	T	A	T	A	C	G	G	T	C	A	T	A	A	A	A	T	A	G	A	G	-	-	-	-	-	-	-	-	-
47	-	-	-	-	-	-	-	-	-	-	-	T	T	T	A	T	G	C	T	G	T	T	C	C	C	G	T	A	C	C	A	G	T	T	T	C	A	C	A	T	T	C	A	A	T	-	-	-	-
58	-	-	-	-	-	-	-	-	T	C	C	C	T	G	G	T	G	C	T	A	G	T	T	C	T	G	T	G	C	A	T	T	G	A	G	C	C	G	C	T	C	C	-	-	-	-	-	-	-
156	-	-	-	-	-	-	-	-	-	-	-	-	-	-	-	T	G	C	C	C	T	C	T	C	T	G	T	G	C	A	A	T	G	T	T	C	A	T	C	A	C	T	G	A	A	T	G	A	G
117	-	-	-	-	-	-	-	-	-	-	-	-	C	G	A	C	G	A	T	C	G	C	C	T	T	G	T	G	C	T	A	T	C	G	T	G	T	C	G	G	G	C	G	C	T	G	-	-	-
134	-	-	-	-	-	-	-	-	-	-	-	-	-	G	A	C	G	A	C	C	T	C	G	T	T	G	T	G	T	C	C	T	C	G	T	G	G	T	C	T	T	C	T	G	T	T	G	-	-
19	-	-	-	-	-	-	-	-	-	-	-	-	C	T	G	T	T	T	G	T	T	G	T	T	A	T	C	A	G	T	T	G	G	G	T	T	A	T	C	G	C	C	T	A	T	G	-	-	-
30	-	-	-	-	-	-	-	-	-	-	-	-	-	-	-	A	T	A	G	T	T	C	T	A	T	T	C	A	G	G	T	G	A	G	T	T	A	C	T	G	G	C	T	G	T	C	C	T	G
125	-	-	-	-	-	-	-	-	-	-	-	-	-	-	-	-	A	T	G	T	T	T	T	C	C	T	C	A	T	T	T	T	A	G	G	A	A	C	C	T	G	A	G	G	G	G	T	A	G
15	-	-	-	-	-	-	-	-	-	-	-	-	A	A	T	C	C	C	A	T	G	A	G	T	G	A	T	T	T	C	A	G	T	C	G	C	T	A	C	T	G	T	G	G	A	C	G	-	-
126	-	-	-	-	-	-	-	-	-	-	-	-	A	T	T	T	A	G	T	T	G	G	C	A	G	T	T	C	T	T	C	G	T	C	T	C	G	G	C	A	C	T	C	C	G	T	-	-	-
172	-	-	-	-	-	-	-	-	C	G	T	T	T	T	T	T	C	A	C	T	G	A	C	T	A	G	A	C	A	T	T	G	T	C	T	C	C	G	C	T	G	T	-	-	-	-	-	-	-
198	-	-	-	-	-	-	-	-	-	-	-	-	T	G	T	T	A	A	T	T	G	T	T	T	T	A	C	C	C	T	T	G	T	C	A	C	C	G	C	A	A	T	G	T	A	T	-	-	-
77	-	-	-	-	-	-	-	-	-	-	-	-	T	C	T	T	C	T	A	C	G	A	G	C	G	T	C	C	C	G	C	G	G	T	T	T	T	G	G	A	G	A	G	T	A	G	-	-	-
82	-	-	-	-	-	-	-	-	-	-	C	A	T	T	T	T	A	G	A	C	G	A	C	T	T	T	C	A	C	C	G	T	A	A	T	T	T	T	C	G	G	A	G	G	-	-	-	-	-
34	-	-	-	-	-	-	-	-	C	C	A	T	T	T	T	A	A	G	T	C	G	G	A	A	G	A	C	A	G	G	G	G	G	C	A	A	A	G	C	T	G	G	-	-	-	-	-	-	-
76	-	-	-	-	-	-	-	T	C	T	G	T	T	T	T	G	A	C	T	T	G	G	T	G	G	T	C	G	A	C	G	A	G	T	A	C	T	G	C	T	G	-	-	-	-	-	-	-	-
137	-	-	-	-	-	-	-	G	C	A	A	T	T	G	G	T	A	A	T	T	G	C	T	T	G	T	G	G	C	C	C	A	G	A	C	T	A	T	C	T	G	-	-	-	-	-	-	-	-
50	-	-	-	-	-	-	-	-	-	-	A	T	T	T	T	G	A	C	T	T	A	A	G	T	A	A	G	T	C	T	G	T	G	C	A	C	A	G	T	A	T	G	T	T	-	-	-	-	-
66	-	-	-	-	-	-	-	-	-	-	A	T	T	T	T	G	C	T	T	T	A	A	G	T	T	G	G	G	G	C	G	A	G	T	C	T	C	G	C	A	G	T	C	T	-	-	-	-	-
84	-	-	-	-	-	-	-	A	T	C	A	A	T	C	C	G	A	C	T	T	C	T	G	C	T	C	A	C	C	T	A	T	C	C	G	C	C	T	A	A	A	-	-	-	-	-	-	-	-
86	-	-	-	-	-	-	-	-	-	-	-	A	T	T	A	G	A	C	T	G	A	C	G	T	T	T	T	A	C	T	T	C	A	T	A	C	C	T	T	T	A	C	T	T	A	-	-	-	-
152	-	-	-	-	-	-	-	-	-	-	T	A	T	A	A	G	T	C	T	G	C	T	G	C	A	T	C	A	G	C	T	T	C	C	T	C	C	G	T	T	A	C	T	G	-	-	-	-	-
148	-	-	-	-	-	-	G	T	T	C	T	A	T	C	C	A	A	G	A	A	C	T	A	A	G	A	C	T	C	T	T	T	C	G	A	C	A	A	T	T	-	-	-	-	-	-	-	-	-
189	-	-	-	-	-	-	-	-	T	A	T	A	G	T	C	G	A	A	T	C	C	A	A	T	T	A	A	A	C	G	T	T	G	G	A	C	C	T	G	T	T	-	-	-	-	-	-	-	-
12	-	-	-	-	-	-	-	-	C	A	C	G	T	C	T	A	G	C	T	T	A	T	G	G	T	T	T	A	T	T	C	T	T	T	G	C	C	A	T	G	T	T	-	-	-	-	-	-	-
190	-	-	-	-	-	-	-	-	-	T	A	T	T	C	T	A	C	C	T	T	A	G	G	A	T	G	T	C	A	T	A	T	G	T	C	G	T	C	C	G	T	T	A	-	-	-	-	-	-
57	-	-	-	-	-	-	-	-	-	T	A	A	T	G	T	T	T	C	T	G	A	T	T	C	T	T	A	G	C	T	C	C	A	T	C	C	C	T	C	G	A	T	G	-	-	-	-	-	-
127	-	-	-	-	-	-	-	-	-	A	T	T	T	G	T	A	T	G	A	T	A	T	T	G	T	T	G	T	T	T	C	C	A	T	C	T	T	A	C	G	A	T	A	-	-	-	-	-	-
123	-	-	-	-	-	-	-	-	-	-	-	A	T	G	T	A	A	C	T	T	A	T	G	A	G	G	C	A	T	T	C	A	C	T	G	T	T	G	C	A	T	C	G	T	T	-	-	-	-
81	-	-	-	-	-	-	-	-	-	T	T	T	T	G	T	A	A	A	T	C	A	T	T	G	C	A	C	G	G	T	T	C	G	T	T	T	T	T	T	G	G	T	T	-	-	-	-	-	-
133	-	-	-	-	-	-	-	-	-	C	T	G	T	G	T	C	A	G	A	T	A	A	G	G	T	A	C	G	C	T	C	G	G	T	T	T	T	T	T	A	T	T	T	-	-	-	-	-	-
45	-	-	-	-	-	-	-	-	T	T	G	T	T	T	T	C	T	T	T	T	A	A	T	G	T	T	T	G	T	A	C	T	C	G	T	C	G	A	T	C	T	T	-	-	-	-	-	-	-
100	-	-	-	-	-	-	-	-	-	-	G	T	T	T	T	C	T	A	T	T	T	T	T	G	T	T	C	G	G	A	T	T	C	T	C	T	C	G	T	C	T	G	G	-	-	-	-	-	-
97	-	-	-	-	-	-	-	-	-	G	T	G	T	T	T	C	T	T	T	T	A	T	C	G	T	T	T	G	T	T	A	G	G	C	A	G	C	T	T	G	T	C	G	-	-	-	-	-	-
64	-	-	-	-	-	-	-	-	A	T	A	G	T	G	G	C	T	A	T	C	A	C	A	G	A	T	T	G	T	C	A	T	C	T	A	G	C	T	C	T	T	G	-	-	-	-	-	-	-
132	-	-	-	-	-	-	-	-	C	T	C	G	G	G	G	G	T	C	C	T	A	A	C	G	A	C	C	G	T	T	C	T	C	T	C	T	C	G	G	C	T	C	-	-	-	-	-	-	-
29	-	-	-	-	-	-	-	-	-	-	A	G	G	A	T	T	T	C	T	T	G	G	T	G	A	G	A	C	A	C	A	T	G	C	G	C	G	T	T	G	G	A	G	C	-	-	-	-	-
129	-	-	-	-	-	-	-	-	C	G	A	A	C	A	T	T	T	G	T	C	G	T	C	G	A	T	T	A	G	C	T	T	G	C	A	C	G	C	G	G	T	G	-	-	-	-	-	-	-
92	-	-	-	-	-	-	-	-	-	-	G	C	G	T	G	G	G	C	T	T	G	T	T	T	A	G	A	A	G	G	A	A	G	A	G	C	G	T	G	G	A	T	C	G	A	-	-	-	-
183	-	-	-	-	-	-	-	-	-	-	-	-	G	G	T	T	C	T	T	T	G	A	G	T	A	G	A	A	C	G	C	C	G	A	C	C	G	T	G	G	C	T	G	C	C	G	-	-	-
31	-	-	-	-	-	-	-	-	-	-	-	-	-	A	T	G	G	T	T	A	A	T	C	T	T	T	T	G	G	T	A	C	A	C	T	C	A	T	C	A	T	T	G	C	T	G	T	-	-
91	-	-	-	-	-	-	-	-	-	G	A	A	A	C	T	C	A	T	G	G	A	T	C	T	T	T	A	C	T	T	A	T	A	C	G	C	T	T	G	A	T	T	G	-	-	-	-	-	-
108	-	-	-	-	-	-	-	-	-	-	-	-	T	C	T	T	C	G	T	A	C	T	C	C	T	T	T	T	G	T	A	T	A	G	T	T	C	A	G	C	C	T	G	C	T	G	-	-	-
193	-	-	-	-	-	-	-	-	-	-	-	-	T	C	T	T	A	A	T	A	T	T	G	C	G	T	A	C	G	T	G	T	A	T	G	T	A	A	G	G	T	T	A	C	C	-	-	-	-
8	-	-	-	-	-	-	-	-	G	G	G	C	A	G	C	A	A	G	C	A	A	T	A	C	T	T	T	A	T	G	T	T	T	T	A	G	T	T	A	T	G	T	-	-	-	-	-	-	-
26	-	-	-	-	-	-	G	T	T	G	G	C	A	T	T	A	C	G	T	T	A	T	C	C	T	G	T	C	T	T	C	T	G	T	A	A	A	G	A	T	-	-	-	-	-	-	-	-	-
131	-	-	-	-	-	-	-	-	-	C	T	C	A	C	T	A	C	T	C	G	A	T	T	C	G	T	G	C	T	T	T	C	T	A	A	A	C	G	C	T	A	T	T	-	-	-	-	-	-
146	-	-	-	-	-	-	-	-	-	G	T	C	A	G	T	A	C	A	G	T	A	G	G	G	G	T	G	T	T	C	T	G	G	A	G	G	T	G	C	T	T	A	G	-	-	-	-	-	-
62	-	-	-	-	-	-	-	-	A	G	T	C	A	T	C	C	G	G	C	A	T	T	A	G	G	G	T	G	T	T	A	G	A	T	T	T	T	G	C	T	T	T	-	-	-	-	-	-	-
187	-	-	-	-	-	-	-	T	A	A	T	C	A	G	C	C	A	T	G	A	T	T	G	C	G	G	A	T	C	T	A	G	T	C	G	T	C	C	C	T	T	-	-	-	-	-	-	-	-
20	-	-	-	-	-	-	-	-	-	G	C	C	A	A	G	A	C	A	A	C	T	T	G	G	A	T	G	C	T	G	C	T	T	C	G	C	T	T	C	G	A	T	A	-	-	-	-	-	-
52	-	-	-	-	-	-	-	-	-	-	G	C	T	G	G	A	T	C	T	A	T	C	G	C	C	T	A	C	T	A	A	G	T	C	T	C	T	T	T	T	A	T	G	T	-	-	-	-	-
170	-	-	-	-	-	-	A	T	T	T	G	C	A	G	T	C	A	C	T	T	T	T	G	G	T	T	A	C	T	G	T	G	T	C	G	C	A	T	C	-	-	-	-	-	-	-	-	-	-
195	-	-	-	-	-	-	-	-	-	T	G	C	T	A	T	G	A	C	T	C	T	T	G	T	A	T	C	C	T	A	T	C	T	C	G	T	G	T	T	T	G	T	C	-	-	-	-	-	-
25	-	-	-	A	A	G	C	C	T	A	T	C	A	A	T	T	C	C	T	T	G	T	A	G	C	T	G	T	T	C	C	T	T	C	T	G	A	-	-	-	-	-	-	-	-	-	-	-	-
68	-	-	-	-	-	C	C	T	T	G	T	T	A	A	T	A	C	C	C	A	T	C	G	G	A	T	G	A	T	C	C	T	C	C	A	G	T	A	A	-	-	-	-	-	-	-	-	-	-
93	-	-	-	-	-	G	C	T	T	T	C	T	A	G	A	C	C	T	T	T	T	G	A	G	A	T	C	C	T	G	G	T	T	C	A	G	T	T	A	-	-	-	-	-	-	-	-	-	-
61	-	-	-	C	A	T	A	A	C	C	C	A	T	T	C	T	G	G	A	T	A	G	A	C	T	G	T	T	C	T	T	A	T	C	G	G	G	-	-	-	-	-	-	-	-	-	-	-	-
168	-	-	-	-	-	-	-	A	T	T	G	A	C	T	A	G	G	G	A	T	A	T	A	C	T	G	T	C	T	A	G	A	G	C	T	G	T	T	C	C	A	-	-	-	-	-	-	-	-
192	-	-	-	-	-	-	-	-	-	-	-	-	T	C	A	T	C	G	A	T	A	C	T	C	T	A	T	C	T	A	C	T	T	C	T	G	T	T	C	A	A	T	C	T	T	C	-	-	-
138	-	-	-	-	-	-	-	-	-	-	-	-	G	C	A	C	G	G	A	A	A	G	G	C	C	A	G	A	T	T	G	A	T	T	G	G	T	G	G	G	G	T	G	C	T	C	-	-	-
16	-	-	-	-	-	-	A	T	A	A	G	A	T	C	T	T	A	G	G	C	T	T	C	C	T	C	A	G	T	G	T	T	G	A	T	T	C	C	C	A	-	-	-	-	-	-	-	-	-
87	-	-	-	C	A	C	A	G	T	A	G	T	G	C	T	T	T	A	T	C	T	T	A	C	T	T	G	A	C	G	T	G	G	A	A	T	T	-	-	-	-	-	-	-	-	-	-	-	-
74	-	-	-	-	-	-	-	-	-	-	-	T	C	C	G	G	A	G	T	A	T	T	A	C	A	T	G	T	C	T	T	G	G	A	T	T	T	C	G	G	A	T	C	T	A	-	-	-	-
22	-	-	-	-	-	-	G	A	G	T	T	T	G	T	T	T	A	G	T	T	T	G	A	A	C	T	A	G	A	G	A	G	C	A	T	A	T	C	C	G	-	-	-	-	-	-	-	-	-
111	-	-	-	-	-	-	-	-	-	T	T	G	G	G	G	T	A	T	T	T	T	G	A	C	T	T	A	C	C	G	G	T	T	A	T	T	T	C	A	C	G	T	G	-	-	-	-	-	-
181	G	C	T	G	A	G	G	G	C	T	C	G	G	C	G	T	A	T	T	T	T	G	G	G	T	T	A	G	C	T	G	G	G	A	-	-	-	-	-	-	-	-	-	-	-	-	-	-	-
106	-	-	-	-	-	-	-	-	T	C	A	G	G	A	G	T	A	G	T	T	C	G	A	T	A	T	A	A	C	C	A	G	G	T	T	A	T	A	T	G	T	T	-	-	-	-	-	-	-
39	-	-	-	-	-	-	-	-	G	A	T	G	G	T	C	C	A	C	T	T	A	A	G	C	A	A	A	C	A	C	C	T	T	A	T	A	T	C	T	A	A	G	-	-	-	-	-	-	-
83	-	-	-	-	-	-	A	C	G	C	T	C	G	T	T	G	A	C	T	A	C	T	C	C	T	T	A	C	T	T	C	C	C	A	T	G	T	C	G	T	-	-	-	-	-	-	-	-	-
89	-	-	-	-	-	-	-	-	C	C	T	C	A	T	A	T	G	C	T	T	T	T	C	C	T	T	A	C	G	G	T	G	G	A	T	G	T	G	C	A	T	T	-	-	-	-	-	-	-
101	-	-	T	A	A	T	A	G	T	T	C	G	G	A	A	G	A	T	A	G	T	G	C	C	T	C	A	T	C	T	T	C	A	A	T	G	-	-	-	-	-	-	-	-	-	-	-	-	-
150	-	-	T	A	A	A	C	G	T	C	A	C	T	T	T	A	A	G	A	T	A	G	A	G	G	A	T	T	C	A	G	C	T	A	T	G	-	-	-	-	-	-	-	-	-	-	-	-	-
164	-	-	-	A	A	T	C	G	C	T	C	G	T	T	A	T	A	G	A	T	C	T	G	C	G	A	T	T	C	T	C	C	G	A	T	T	T	-	-	-	-	-	-	-	-	-	-	-	-
122	-	-	-	-	A	T	C	G	T	A	A	C	G	A	C	C	G	G	C	T	G	G	T	C	T	A	A	T	A	T	A	C	A	A	T	C	A	T	-	-	-	-	-	-	-	-	-	-	-
155	-	-	-	-	-	T	C	G	T	A	A	C	G	A	G	G	T	A	G	G	A	G	A	G	G	T	G	T	A	T	G	C	A	A	C	G	C	T	G	-	-	-	-	-	-	-	-	-	-
27	-	-	-	-	A	A	A	G	T	G	G	T	T	G	C	T	T	T	A	C	A	A	T	G	G	T	T	T	A	G	A	C	T	T	G	G	T	T	-	-	-	-	-	-	-	-	-	-	-
194	-	-	T	G	A	A	C	G	T	C	A	C	G	C	C	T	T	T	C	C	A	G	T	G	G	T	T	G	G	G	G	C	G	C	T	G	-	-	-	-	-	-	-	-	-	-	-	-	-
44	-	-	-	T	T	G	G	G	G	A	A	G	T	C	T	C	C	T	T	C	A	T	T	G	G	T	T	G	G	G	A	T	T	G	G	G	G	-	-	-	-	-	-	-	-	-	-	-	-
71	-	-	-	-	-	-	-	G	T	A	C	G	G	T	T	T	G	T	A	C	T	T	C	C	A	C	A	C	G	G	G	C	G	C	G	C	G	A	T	T	G	-	-	-	-	-	-	-	-
197	-	-	T	G	T	C	A	G	T	G	C	G	G	C	T	A	G	T	C	C	T	T	C	A	G	C	T	G	G	T	G	A	G	T	G	G	-	-	-	-	-	-	-	-	-	-	-	-	-
67	-	-	-	-	-	-	-	-	-	C	A	G	G	C	T	A	C	C	C	C	A	G	T	G	C	T	T	C	C	G	G	T	C	A	G	G	G	C	C	C	G	A	C	-	-	-	-	-	-
151	-	-	-	-	-	-	-	T	A	G	T	G	A	C	T	G	A	C	G	C	A	C	T	G	T	C	T	G	G	G	T	T	T	C	G	G	G	C	T	G	G	-	-	-	-	-	-	-	-
32	-	-	-	-	-	A	T	G	T	A	G	G	G	T	C	T	T	C	C	G	T	C	G	G	G	A	A	A	C	G	A	A	T	C	A	G	C	T	G	-	-	-	-	-	-	-	-	-	-
79	-	-	T	G	T	T	A	G	T	G	G	G	G	A	C	T	T	A	G	G	T	C	T	G	G	C	A	C	T	T	A	C	T	G	T	G	-	-	-	-	-	-	-	-	-	-	-	-	-
88	-	-	-	-	C	C	A	G	A	G	A	G	G	T	C	A	G	A	C	A	T	C	G	G	G	C	A	C	G	T	G	T	C	G	T	G	C	G	G	-	-	-	-	-	-	-	-	-	-
160	-	-	-	-	-	T	T	C	T	A	C	G	G	T	T	T	G	A	A	A	A	T	T	G	G	A	G	C	T	A	G	C	C	T	G	G	C	G	G	-	-	-	-	-	-	-	-	-	-
149	-	-	-	-	-	-	-	-	-	G	T	T	G	C	T	A	T	G	G	C	C	G	T	T	G	C	C	C	G	T	A	T	T	C	C	C	G	G	C	T	T	G	-	-	-	-	-	-	-
163	-	-	-	-	A	A	A	C	T	G	T	T	G	T	A	G	T	A	G	G	T	T	T	G	G	A	C	C	G	A	A	T	T	C	C	C	G	G	-	-	-	-	-	-	-	-	-	-	-
180	-	-	-	-	-	-	G	C	T	A	T	A	G	C	T	G	A	T	C	A	C	G	T	T	C	A	T	C	A	T	A	T	G	C	C	C	A	T	T	T	-	-	-	-	-	-	-	-	-
23	-	-	-	-	-	-	-	-	T	G	T	C	T	A	T	G	G	C	C	C	A	C	T	C	A	G	T	G	T	C	G	G	G	A	T	C	T	T	T	A	T	A	-	-	-	-	-	-	-
157	-	-	-	-	-	-	-	-	T	G	G	C	A	T	T	G	G	T	C	C	G	G	T	C	A	G	T	G	T	C	G	A	G	C	T	T	G	C	T	A	C	G	-	-	-	-	-	-	-
145	-	-	-	-	-	-	-	-	-	-	G	T	A	T	T	C	G	A	T	C	A	C	T	G	G	G	T	G	T	C	T	A	C	A	T	T	G	C	G	C	T	C	C	-	-	-	-	-	-
80	-	-	-	-	-	-	-	-	T	T	C	G	C	T	T	C	G	T	C	C	G	G	G	G	A	T	C	G	T	C	G	C	T	C	C	C	A	G	C	C	T	G	-	-	-	-	-	-	-
95	-	-	-	-	-	-	-	-	G	G	G	G	T	T	T	C	C	G	A	C	A	C	G	G	T	T	C	G	T	C	G	A	T	T	C	A	T	G	C	T	G	G	-	-	-	-	-	-	-
11	-	-	-	-	-	-	-	-	-	-	C	T	T	G	A	G	T	T	T	T	C	G	T	T	T	T	T	T	A	C	T	T	C	G	T	T	T	G	G	C	A	C	T	G	-	-	-	-	-
142	-	-	-	-	-	-	-	-	G	G	C	T	T	G	A	T	T	G	A	T	C	T	T	G	G	T	T	T	A	C	T	T	C	A	T	T	A	C	G	A	G	G	-	-	-	-	-	-	-
174	-	-	-	-	-	-	-	-	-	-	C	T	T	G	A	G	T	T	A	T	T	C	T	T	T	T	C	T	C	C	G	A	C	A	A	C	A	T	C	G	T	A	T	G	-	-	-	-	-
154	-	-	-	-	-	T	C	G	C	T	C	T	T	C	G	G	G	A	A	T	C	A	T	T	T	G	T	T	A	G	T	T	C	A	C	C	T	T	G	-	-	-	-	-	-	-	-	-	-
21	-	-	-	-	-	-	-	C	C	G	C	T	T	A	G	C	T	T	C	T	T	A	T	G	T	A	C	C	C	A	T	T	T	A	C	G	T	T	C	A	T	-	-	-	-	-	-	-	-
140	-	-	-	-	-	-	-	-	G	G	A	T	T	A	T	G	T	G	G	T	T	A	T	G	A	A	C	C	T	T	T	T	A	A	T	G	T	C	A	A	T	C	-	-	-	-	-	-	-
59	-	-	-	-	-	-	-	-	T	G	G	A	G	A	A	G	T	A	A	T	T	T	T	A	G	G	C	T	G	G	T	G	T	A	G	G	C	G	C	A	T	A	-	-	-	-	-	-	-
24	-	-	-	-	-	-	-	-	T	T	T	A	T	G	G	T	G	C	G	T	C	T	C	G	G	T	T	T	G	T	T	T	A	T	A	T	A	A	A	C	T	G	-	-	-	-	-	-	-
116	-	T	T	T	T	G	T	A	C	T	T	C	T	G	G	T	A	G	G	T	C	T	T	G	G	T	T	G	G	C	G	T	G	T	C	-	-	-	-	-	-	-	-	-	-	-	-	-	-
37	-	-	-	C	T	G	T	G	T	T	C	T	C	T	T	T	G	C	T	T	T	C	T	G	T	T	T	T	C	G	T	T	T	T	C	T	T	-	-	-	-	-	-	-	-	-	-	-	-
90	-	-	-	-	-	-	-	-	-	-	-	-	C	T	G	T	G	C	T	T	T	C	T	G	T	T	T	A	G	G	T	T	T	G	T	T	T	T	T	C	T	C	C	G	A	C	-	-	-
128	-	-	-	-	-	-	C	C	T	T	A	T	T	G	A	T	G	C	A	T	T	C	C	T	T	T	T	G	G	T	C	T	C	T	C	T	T	T	C	T	-	-	-	-	-	-	-	-	-
182	-	-	-	-	-	-	-	G	G	C	A	G	T	G	C	T	G	A	A	T	T	A	T	A	T	T	T	T	G	G	C	T	C	T	C	T	T	T	T	G	T	-	-	-	-	-	-	-	-
171	-	-	-	-	-	-	-	C	A	C	T	T	C	T	G	T	G	C	C	T	C	A	T	T	A	G	T	A	G	A	G	T	C	T	C	T	T	A	G	G	C	-	-	-	-	-	-	-	-
118	-	-	-	-	-	-	-	-	-	A	C	G	T	T	C	T	G	G	G	T	C	T	A	C	T	T	C	T	C	G	T	T	A	T	C	T	T	A	G	C	T	T	A	-	-	-	-	-	-
49	-	-	-	-	-	-	-	-	A	T	T	G	C	A	A	T	G	A	G	G	T	C	G	G	T	A	A	C	A	C	T	T	G	T	A	T	C	A	C	T	T	A	-	-	-	-	-	-	-
65	-	-	-	-	-	-	-	-	-	-	-	-	-	A	T	T	G	A	T	C	G	A	T	G	T	A	T	T	G	C	G	T	G	G	G	C	G	T	A	A	C	C	G	G	C	C	T	-	-
169	-	-	-	-	-	-	-	-	-	-	-	-	-	A	T	T	G	T	G	T	C	A	T	C	T	T	A	T	G	A	A	T	T	G	T	C	G	T	T	C	T	G	G	G	A	T	C	-	-
115	-	-	-	-	-	-	-	-	-	-	-	-	T	T	T	T	C	A	G	C	C	T	T	G	T	G	T	T	T	T	T	C	C	A	A	T	T	T	G	G	T	G	A	G	T	G	-	-	-
135	-	-	-	-	-	-	-	-	-	-	-	G	A	C	T	A	G	A	G	G	C	T	G	G	T	A	G	T	T	G	T	T	G	T	G	A	T	T	G	G	T	G	G	G	T	-	-	-	-
143	-	-	-	-	-	-	-	-	-	-	G	G	T	G	T	T	G	C	G	C	T	T	C	G	T	C	C	T	G	C	T	G	G	G	T	T	C	T	C	G	T	G	T	G	-	-	-	-	-
186	-	-	-	-	-	-	-	-	-	-	-	G	T	T	G	T	T	G	G	C	T	A	T	G	T	T	G	T	G	T	T	A	G	G	T	A	T	T	G	G	C	G	T	G	C	-	-	-	-
4	-	-	-	-	-	-	-	G	T	C	A	C	G	A	C	G	A	C	G	T	C	T	C	G	T	A	T	G	C	C	G	T	C	T	T	C	T	G	C	T	T	G	-	-	-	-	-	-	-
33	-	-	-	C	A	A	G	C	A	G	A	A	G	A	C	G	A	C	A	T	C	T	C	G	T	A	T	G	C	C	G	T	C	T	T	C	T	G	-	-	-	-	-	-	-	-	-	-	-
167	-	-	-	-	-	A	T	G	G	C	T	T	G	G	A	C	A	T	A	T	C	T	T	G	T	C	T	C	C	G	G	A	T	A	T	C	T	G	C	-	-	-	-	-	-	-	-	-	-
42	-	-	-	-	-	-	-	-	-	T	C	A	T	G	T	G	T	T	T	G	A	T	C	G	T	A	T	C	T	G	G	C	G	T	A	C	T	G	G	A	T	G	A	-	-	-	-	-	-
55	-	-	-	-	-	-	-	G	T	G	C	A	C	G	G	T	T	T	G	T	A	T	T	G	T	A	T	A	C	G	T	A	C	T	T	C	T	A	T	A	T	-	-	-	-	-	-	-	-
144	-	-	-	-	-	-	-	-	-	G	T	A	T	A	C	T	A	C	T	A	G	A	C	T	T	A	T	C	C	G	A	C	A	T	G	C	T	A	C	G	T	G	A	-	-	-	-	-	-
166	-	-	-	-	-	-	-	-	-	-	-	A	G	G	A	T	T	G	C	T	G	A	C	G	T	A	T	C	A	G	G	C	T	T	G	C	T	A	C	G	C	A	A	T	-	-	-	-	-
48	-	-	-	-	-	A	T	C	T	G	T	T	G	T	T	T	C	T	T	A	T	C	T	T	T	G	G	T	G	C	A	A	A	G	A	C	G	C	A	-	-	-	-	-	-	-	-	-	-
185	-	-	-	-	-	-	-	-	-	G	T	T	G	A	T	C	A	T	C	A	T	A	A	T	A	T	C	G	G	A	A	A	T	G	A	C	C	C	A	T	T	T	T	-	-	-	-	-	-
130	-	-	-	-	-	-	-	C	T	A	A	T	C	G	T	C	C	T	T	T	T	C	A	T	T	C	C	T	G	T	G	T	G	G	T	C	G	A	C	A	T	-	-	-	-	-	-	-	-
147	-	-	-	-	-	-	-	-	-	-	G	T	C	C	A	T	C	G	G	G	T	C	A	C	T	T	C	T	G	T	G	T	G	G	A	T	G	G	G	T	T	C	A	T	-	-	-	-	-
104	-	-	-	-	-	-	-	-	-	-	-	-	-	-	T	A	T	A	C	T	A	A	G	C	A	G	G	C	G	G	A	A	T	G	G	G	A	C	C	T	G	A	A	G	A	C	G	A	-
